# Supplementary material for: Motility and phototaxis of Gonium, the simplest differentiated colonial alga
Source: Phys Rev E. Author manuscript; Available in PMC 2024 Jun 11. (PMC7616084; doi:10.1103/PhysRevE.101.022416)
Supplement: Gonium_data.xlsx [file EMS196593-supplement-Gonium_data_xlsx.xlsx]

## Sheet: Fig 2a
Figure 2a: 27 trajectories under no light. For each trajectory, 3 columns for time (s), x (um) and y (um).
t (s)	x (um)	y (um)	t (s)	x (um)	y (um)	t (s)	x (um)	y (um)	t (s)	x (um)	y (um)	t (s)	x (um)	y (um)	t (s)	x (um)	y (um)	t (s)	x (um)	y (um)	t (s)	x (um)	y (um)	t (s)	x (um)	y (um)	t (s)	x (um)	y (um)	t (s)	x (um)	y (um)	t (s)	x (um)	y (um)	t (s)	x (um)	y (um)	t (s)	x (um)	y (um)	t (s)	x (um)	y (um)	t (s)	x (um)	y (um)	t (s)	x (um)
0	949.597	1273.44	0	1165.97	207.957	0	1216.13	1818.98	0	1538.74	928.284	0	116.991	398.756	1	1062.98	960.076	4.2	1294.68	1266.53	0	485.392	1067.8	5.06	1423.83	81.8127	0	735.029	599.309	2.7	627.659	727.709	7.24	613.202	815.144	5.02	43.3704	1238.16	5.5	716.356	267.223	9.68	1475.98	1026	9.8	957.914	1937.67	9.26	774.686
0.02	949.348	1274.16	0.02	1165.04	208.612	0.02	1216.17	1818.3	0.02	1538.17	928.452	0.02	116.39	399.936	1.02	1060.58	960.681	4.24	1295.36	1267.82	0.02	485.909	1068.95	5.08	1423.41	82.2227	0.02	736.724	599.697	2.72	626.602	727.405	7.26	613.153	816.475	5.04	43.5172	1237.51	5.52	716.661	268.631	9.7	1476.14	1026.08	9.94	965.802	1937.09	9.32	774.934
0.04	949.108	1274.75	0.04	1164.35	209.452	0.04	1215.91	1817.55	0.04	1537.61	928.732	0.04	115.867	400.927	1.04	1058.73	961.021	4.26	1295.62	1268.54	0.04	486.256	1070.04	5.1	1422.87	82.0948	0.04	738.147	600.018	2.74	626.052	727.294	7.28	614.319	816.65	5.06	44.0495	1237.62	5.54	717.474	269.858	9.72	1475.6	1026.87	9.96	972.925	1937.65	9.34	775.187
0.06	948.73	1275.22	0.06	1163.59	210.156	0.06	1215.49	1816.73	0.06	1536.93	928.822	0.06	115.781	401.711	1.06	1057.76	961.611	4.28	1295.5	1268.86	0.06	486.193	1070.93	5.12	1421.93	81.5783	0.06	738.847	600.256	2.76	625.777	726.975	7.3	616.242	815.839	5.08	44.771	1237.9	5.56	718.427	270.487	9.74	1475.35	1026.86	9.98	975.755	1938.77	9.38	775.44
0.08	948.485	1275.49	0.08	1163.33	210.428	0.08	1214.78	1816.21	0.08	1535.83	929.295	0.08	116.067	402.868	1.08	1057.32	961.687	4.3	1295.15	1269.22	0.08	485.569	1071.8	5.14	1420.55	80.6057	0.08	738.977	600.732	2.78	624.871	726.429	7.32	617.309	815.937	5.1	45.4454	1238.29	5.58	719.17	270.629	9.76	1475.35	1027.15	10	978.493	1940.11	9.4	775.753
0.1	947.995	1275.58	0.1	1162.49	210.557	0.1	1214.1	1815.86	0.1	1534.61	929.161	0.1	116.716	404.414	1.1	1056.77	961.766	4.32	1295.04	1269.92	0.1	484.94	1072.31	5.16	1419.21	80.2911	0.1	739.43	601.083	2.8	624.817	725.402	7.34	617.22	816.665	5.12	46.0279	1238	5.6	719.584	271.411	9.78	1477.11	1026.38	10.02	978.359	1941.07	9.42	775.912
0.12	947.513	1275.78	0.12	1161.51	211.035	0.12	1213.54	1815.52	0.12	1533.17	929.227	0.12	117.138	406.439	1.12	1055.66	961.749	4.34	1295.1	1270.82	0.12	484.597	1072.85	5.18	1418.2	80.216	0.12	740.556	601.331	2.82	625.182	724.599	7.36	616.503	817.618	5.14	46.4277	1237.14	5.62	720.564	272.172	9.8	1478.04	1026.57	10.04	978.23	1941.47	9.44	775.866
0.14	946.941	1275.98	0.14	1160.17	212.048	0.14	1213.12	1814.85	0.14	1532.12	928.826	0.14	117.209	408.29	1.14	1053.94	961.872	4.36	1295.04	1271.49	0.14	484.458	1073.66	5.2	1417.55	80.6493	0.14	741.885	601.36	2.84	625.441	724.188	7.38	616.233	818.36	5.16	46.7568	1236.74	5.64	721.544	273.037	9.82	1478.77	1026.71	10.06	978.539	1941.82	9.46	775.708
0.16	946.617	1276.72	0.16	1159.41	213.022	0.16	1212.55	1814.03	0.16	1530.77	928.734	0.16	116.757	409.608	1.16	1052.15	961.908	4.38	1295.18	1271.86	0.16	484.777	1074.85	5.22	1416.73	80.613	0.16	742.665	601.522	2.86	625.318	723.893	7.4	616.2	818.875	5.18	47.1525	1236.81	5.66	723.452	272.502	9.84	1478.37	1026.7	10.08	977.999	1942.16	9.48	775.87
0.18	946.321	1277.4	0.18	1159.06	213.495	0.18	1211.99	1813.18	0.18	1529.25	928.672	0.18	116.53	410.381	1.18	1050.43	961.723	4.4	1295.19	1272.2	0.18	484.955	1075.95	5.24	1415.85	80.8459	0.18	742.971	601.756	2.88	625.917	723.22	7.42	616.686	819.396	5.2	47.8288	1237.54	5.68	724.88	272.529	9.86	1478.35	1026.82	10.1	977.954	1943.22	9.5	776.372
0.2	946.202	1278.35	0.2	1158.8	213.848	0.2	1211.76	1812.38	0.2	1527.63	928.864	0.2	116.202	411.098	1.2	1048.95	961.133	4.42	1295.09	1272.8	0.2	484.914	1076.76	5.26	1414.68	80.6198	0.2	743.465	602.138	2.9	626.083	722.189	7.44	617.311	819.545	5.22	48.6618	1237.55	5.7	726.018	272.661	9.88	1478.81	1027	10.12	977.953	1944.31	9.52	776.903
0.22	946.074	1279.03	0.22	1158.01	214.303	0.22	1211.72	1811.8	0.22	1526.31	929.134	0.22	116.541	412.312	1.22	1047.81	960.794	4.44	1294.84	1273.78	0.22	484.093	1077.15	5.28	1413.59	80.685	0.22	744.38	602.694	2.92	626.113	721.037	7.46	617.908	819.855	5.24	49.0844	1236.92	5.72	726.81	273.367	9.9	1479.45	1027.19	10.14	978.272	1944.59	9.54	776.862
0.24	945.956	1279.56	0.24	1156.84	215.106	0.24	1211.44	1811.38	0.24	1525.38	929.416	0.24	116.719	413.936	1.24	1046.86	960.467	4.46	1294.76	1274.62	0.24	483.405	1077.78	5.3	1412.54	80.4232	0.24	745.353	603.26	2.94	625.639	720.32	7.48	617.969	820.24	5.26	49.535	1236.55	5.74	728.202	273.446	9.92	1479.7	1026.64	10.16	978.219	1943.98	9.56	776.509
0.26	945.483	1279.67	0.26	1155.8	215.807	0.26	1210.76	1810.93	0.26	1524.2	929.227	0.26	116.857	415.396	1.26	1046	960.491	4.48	1294.77	1275.32	0.26	483.08	1078.79	5.32	1411.6	80.4566	0.26	746.062	603.7	2.96	625.94	719.994	7.5	617.862	820.455	5.28	50.0291	1236.85	5.76	730.151	273.33	9.94	1479.13	1026.29	10.18	977.594	1943.06	9.58	775.978
0.28	944.82	1279.83	0.28	1155.15	216.41	0.28	1210.06	1810.31	0.28	1522.99	928.917	0.28	116.893	416.514	1.28	1044.85	960.339	4.5	1294.89	1275.56	0.28	483.052	1080.18	5.34	1410.43	80.5759	0.28	746.507	604.088	2.98	626.51	719.725	7.52	618.557	819.871	5.3	50.7761	1237.58	5.78	731.516	273.366	9.96	1477.4	1025.06	10.2	976.999	1943.4	9.6	776.29
0.3	944.065	1280.28	0.3	1154.85	217.016	0.3	1209.69	1809.58	0.3	1521.77	928.314	0.3	117.14	417.25	1.3	1043.48	959.941	4.52	1295.2	1275.97	0.3	482.924	1081.21	5.36	1409.06	80.697	0.3	747.243	604.298	3	626.942	719.23	7.54	619.539	819.096	5.32	51.4463	1237.56	5.8	732.471	273.793	9.98	1476.02	1024.45	10.22	975.868	1944.36	9.62	776.812
0.32	943.55	1281.21	0.32	1154.36	217.715	0.32	1209.46	1808.87	0.32	1520.79	928.031	0.32	117.832	418.639	1.32	1042.01	959.496	4.54	1295.25	1276.69	0.32	482.673	1082.06	5.38	1407.9	80.4152	0.32	747.851	604.722	3.02	626.852	718.378	7.56	620.654	818.618	5.34	51.7803	1236.78	5.82	733.099	274.568	10	1475.16	1023.54	10.24	975.193	1946.26	9.64	777.465
0.34	943.413	1282.26	0.34	1154.02	218.676	0.34	1209.18	1808.07	0.34	1519.63	927.669	0.34	117.982	420.322	1.34	1040.49	959.034	4.56	1295.19	1277.6	0.34	482.097	1082.68	5.4	1406.64	79.6971	0.34	748.849	604.991	3.04	627.32	717.405	7.58	621.019	819.014	5.36	51.9643	1236.19	5.84	733.987	275.131	10.02	1475.59	1024.02	10.26	974.388	1947.24	9.66	777.35
0.36	943.303	1283.11	0.36	1153.3	219.627	0.36	1208.44	1807.4	0.36	1518.37	927.414	0.36	117.884	421.981	1.36	1038.87	958.763	4.58	1294.35	1278.22	0.36	481.415	1083.34	5.42	1405.26	79.0328	0.36	749.46	605.474	3.06	627.959	716.474	7.6	621.655	819.749	5.38	52.1851	1236.49	5.86	734.785	275.629	10.04	1476.61	1024.26	10.28	974.264	1948.48	9.68	776.9
0.38	943.025	1283.63	0.38	1152.62	220.439	0.38	1207.52	1807	0.38	1517.05	927.333	0.38	117.42	422.92	1.38	1037.27	958.507	4.6	1294.06	1278.45	0.38	480.799	1083.85	5.44	1403.65	78.7957	0.38	750.164	605.756	3.08	628.204	715.839	7.62	622.348	820.161	5.4	52.5872	1237.03	5.88	736.342	275.395	10.06	1477.75	1024.68	10.3	974.529	1948.25	9.7	776.728
0.4	942.481	1283.98	0.4	1151.67	221.166	0.4	1206.98	1806.53	0.4	1516	927.384	0.4	117.421	423.326	1.4	1036.06	958.2	4.62	1293.78	1278.78	0.4	480.881	1084.48	5.46	1402.34	78.8074	0.4	750.439	606.036	3.1	628.03	715.364	7.64	623.211	820.064	5.42	53.3431	1237.23	5.9	737.912	275.673	10.08	1478.38	1024.89	10.32	975.029	1947.61	9.72	776.925
0.42	942.215	1284.52	0.42	1151.11	222.072	0.42	1207.02	1805.71	0.42	1514.85	927.265	0.42	117.269	423.579	1.42	1035.26	957.848	4.64	1294.3	1279.54	0.42	481.141	1085.29	5.48	1401.48	78.3509	0.42	750.869	606.534	3.12	627.79	714.812	7.66	623.982	819.513	5.44	54.0473	1236.81	5.92	739.25	275.825	10.1	1479.26	1025.01	10.34	975.284	1946.18	9.74	777.706
0.44	942.055	1285.01	0.44	1150.9	222.966	0.44	1207.48	1804.61	0.44	1513.8	926.565	0.44	116.906	424.051	1.44	1034.78	957.126	4.66	1294.48	1280.47	0.44	481.185	1086.28	5.5	1400.62	78.1907	0.44	751.732	606.932	3.14	627.646	714.219	7.68	624.497	819.257	5.46	54.739	1236.56	5.94	739.852	276.662	10.12	1479.3	1024.85	10.36	974.792	1945.94	9.76	778.239
0.46	941.784	1285.72	0.46	1150.88	223.797	0.46	1207.32	1803.82	0.46	1512.69	925.854	0.46	116.557	425.163	1.46	1033.98	956.447	4.68	1294.37	1281.2	0.46	480.823	1087.4	5.52	1399.74	77.4679	0.46	752.521	607.222	3.16	627.388	713.522	7.7	624.78	819.369	5.48	55.0908	1236.49	5.96	739.768	275.999	10.14	1479.42	1025.25	10.38	973.656	1946.31	9.78	778.239
0.48	941.353	1286.59	0.48	1150.31	224.267	0.48	1206.71	1803.25	0.48	1511.73	925.201	0.48	116.286	426.582	1.48	1032.68	955.695	4.7	1293.82	1281.5	0.48	480.566	1088.43	5.54	1398.51	76.8926	0.48	753.085	607.278	3.18	627.807	712.842	7.72	625.081	819.902	5.5	55.3291	1236.65	5.98	740.522	274.905	10.16	1478.67	1025.87	10.4	972.75	1947.15	9.8	777.875
0.5	940.554	1287.41	0.5	1149.35	224.859	0.5	1205.61	1802.8	0.5	1510.82	924.897	0.5	116.305	428.2	1.5	1030.9	955.599	4.72	1293.32	1281.8	0.5	480.245	1089.29	5.56	1397.53	76.0636	0.5	753.277	607.556	3.2	628.463	711.906	7.74	625.997	820.347	5.52	55.543	1236.61	6	741.323	273.804	10.18	1479.26	1026.74	10.42	972.087	1947.74	9.82	777.562
0.52	940.199	1288.05	0.52	1148.2	225.691	0.52	1205.05	1802.07	0.52	1509.74	924.4	0.52	115.931	429.316	1.52	1029.36	955.819	4.74	1293.4	1282.46	0.52	480.12	1089.91	5.58	1396.57	75.4011	0.52	753.66	608.115	3.22	628.834	711.319	7.76	627.523	820.191	5.54	55.9321	1236.19	6.02	742.493	274.801	10.2	1479.92	1026.99	10.44	971.949	1947.95	9.84	778.004
0.54	939.686	1288.22	0.54	1147.89	226.879	0.54	1204.72	1801.53	0.54	1508.61	924.159	0.54	115.364	430.344	1.54	1028.33	955.928	4.76	1293.56	1283.36	0.54	479.705	1090.43	5.6	1395.76	74.9422	0.54	754.548	608.987	3.24	628.342	710.59	7.78	628.693	819.546	5.56	56.4809	1235.64	6.04	743.11	275.782	10.22	1481.24	1027.18	10.46	971.455	1947.75	9.86	778.499
0.56	939.414	1288.65	0.56	1147.83	227.812	0.56	1204.64	1801.13	0.56	1507.48	923.743	0.56	114.846	431.309	1.56	1027.72	955.48	4.78	1293.5	1284.18	0.56	479.397	1091.2	5.62	1394.43	74.3044	0.56	755.508	609.368	3.26	628.232	710.147	7.8	628.802	819.295	5.58	56.8945	1235.6	6.06	743.797	275.487	10.24	1481.21	1027.21	10.48	970.769	1947.46	9.88	778.845
0.58	938.593	1289.05	0.58	1147.96	228.449	0.58	1204.27	1800.81	0.58	1506.59	923.708	0.58	114.17	432.316	1.58	1026.79	954.828	4.8	1293.09	1284.73	0.58	479.021	1092.24	5.64	1393.51	74.2324	0.58	756.241	609.55	3.28	628.424	709.313	7.82	628.485	819.627	5.6	57.1422	1235.79	6.08	747.584	279.956	10.26	1481.54	1027.71	10.5	970.022	1947.87	9.9	778.647
0.6	937.941	1289.96	0.6	1147.24	228.68	0.6	1203.55	1800.14	0.6	1505.67	923.524	0.6	113.69	433.312	1.6	1025.62	954.175	4.82	1292.7	1285.24	0.6	478.913	1093.31	5.66	1392.6	74.0702	0.6	756.874	609.358	3.3	628.676	708.657	7.84	628.675	820.132	5.62	57.5104	1235.84	6.22	751.704	285.611	10.28	1481.57	1028.46	10.52	969.404	1949.35	9.92	778.324
0.62	937.314	1290.92	0.62	1146.21	229.186	0.62	1202.8	1799.18	0.62	1504.54	923.565	0.62	112.817	434.385	1.62	1024.34	953.847	4.84	1292.56	1286.06	0.62	479.168	1094.14	5.68	1392.08	73.9742	0.62	757.497	609.568	3.32	629.213	707.694	7.86	629.742	820.495	5.64	58.0345	1235.49	6.24	756	292.01	10.3	1482.11	1029.26	10.54	968.686	1950.9	9.94	778.173
0.64	937.323	1291.86	0.64	1145.15	229.81	0.64	1202.11	1798.38	0.64	1503.11	923.391	0.64	111.837	435.343	1.64	1023.03	953.643	4.86	1292.39	1286.94	0.64	479.097	1094.86	5.7	1391	73.2766	0.64	758.391	609.852	3.34	629.163	707.237	7.88	631.258	820.822	5.66	58.542	1235.17	6.26	757.593	292.506	10.32	1482.89	1029.62	10.56	967.954	1951.41	9.96	778.118
0.66	937.138	1292.25	0.66	1145.13	230.773	0.66	1201.66	1798.03	0.66	1501.78	922.938	0.66	110.848	436.159	1.66	1021.88	953.717	4.88	1292.14	1287.72	0.66	478.712	1095.69	5.72	1389.69	73.373	0.66	759.034	610.321	3.36	630.035	706.674	7.9	632.648	821.04	5.68	58.843	1234.91	6.28	759.693	291.27	10.34	1483.66	1029.58	10.58	967.5	1950.97	9.98	778.149
0.68	936.896	1292.39	0.68	1145.5	231.937	0.68	1201.68	1797.7	0.68	1500.74	922.284	0.68	110.457	436.703	1.68	1021.01	953.933	4.9	1291.61	1288.07	0.68	477.578	1096.7	5.74	1388.29	73.5364	0.68	759.572	610.577	3.38	630.484	706.191	7.92	633.847	820.88	5.7	58.9783	1234.87	6.3	761.594	290.081	10.36	1484.51	1029.33	10.6	967.319	1949.67	10	778.02
0.7	936.209	1292.56	0.7	1145.36	233.062	0.7	1201.96	1797.02	0.7	1499.95	921.753	0.7	110.127	437.448	1.7	1020.12	953.59	4.92	1291.18	1288.33	0.7	476.915	1097.87	5.76	1387.28	73.9783	0.7	760.008	610.669	3.4	631.376	705.131	7.94	634.302	820.583	5.72	59.0737	1234.82	6.32	763.584	289.019	10.38	1484.93	1029.83	10.62	967.403	1948.75	10.02	778.001
0.72	935.621	1293.26	0.72	1144.38	233.919	0.72	1201.84	1796.12	0.72	1499.3	921.281	0.72	109.264	438.29	1.72	1018.97	952.812	4.94	1290.83	1288.75	0.72	476.928	1099	5.78	1386.44	73.2823	0.72	760.437	610.79	3.42	631.875	704.217	7.96	634.288	820.223	5.74	59.1503	1234.64	6.34	765.17	288.898	10.4	1484.75	1030.18	10.64	967.073	1948.9	10.04	777.897
0.74	935.108	1294.41	0.74	1143.42	234.518	0.74	1201.49	1795.16	0.74	1498.46	920.904	0.74	108.045	439.401	1.74	1017.6	951.778	4.96	1290.71	1289.51	0.74	477.54	1099.97	5.8	1385.4	72.7537	0.74	760.864	611.066	3.44	632.046	703.479	7.98	634.263	820.114	5.76	59.3644	1234.41	6.36	766.479	289.093	10.42	1484.89	1031.08	10.66	966.56	1949.94	10.06	777.863
0.76	934.646	1295.67	0.76	1143.34	235.168	0.76	1201.08	1794.52	0.76	1497.3	920.314	0.76	106.83	440.658	1.76	1016.35	951.136	4.98	1290.38	1290.46	0.76	477.692	1100.59	5.82	1384.02	71.9842	0.76	761.207	611.66	3.46	632.33	703.12	8	635.067	819.987	5.78	59.8009	1233.95	6.38	767.282	289.799	10.44	1484.96	1031.39	10.68	965.151	1951.39	10.08	777.793
0.78	934.152	1296.47	0.78	1143.59	236.188	0.78	1201.14	1794.01	0.78	1496.09	919.88	0.78	105.824	441.965	1.78	1015.28	951.192	5	1290.1	1291.11	0.78	477.208	1101.36	5.84	1382.62	71.8018	0.78	762.095	611.96	3.48	632.519	702.533	8.02	636.428	819.816	5.8	60.1286	1233.85	6.4	767.459	290.677	10.46	1486.3	1032.18	10.7	964.274	1951.79	10.1	777.768
0.8	933.505	1296.69	0.8	1143.6	237.182	0.8	1200.76	1793.78	0.8	1495.15	919.486	0.8	104.819	442.828	1.8	1014.4	951.381	5.02	1289.99	1291.43	0.8	476.257	1102.3	5.86	1381.43	71.0851	0.8	763.107	611.592	3.5	632.6	701.755	8.04	637.654	819.574	5.82	60.4096	1233.67	6.42	767.613	291.452	10.48	1487.26	1033.06	10.72	963.287	1951.39	10.12	777.83
0.82	932.794	1296.69	0.82	1142.84	238.209	0.82	1200.12	1793.32	0.82	1494.35	919.263	0.82	103.997	443.382	1.82	1013.88	951.218	5.04	1289.67	1291.7	0.82	475.443	1103.57	5.88	1380.02	70.9961	0.82	763.921	611.029	3.52	632.375	700.892	8.06	638.422	819.556	5.84	60.4379	1233.52	6.44	768.086	291.491	10.5	1488.43	1033.67	10.74	962.302	1950.69	10.14	777.854
0.84	932.235	1296.95	0.84	1141.95	239.012	0.84	1199.73	1792.4	0.84	1493.33	918.997	0.84	103.272	444.042	1.84	1013.42	950.371	5.06	1289.44	1292.37	0.84	474.834	1104.67	5.9	1378.57	70.8466	0.84	764.045	610.681	3.54	632.851	700.122	8.08	639.145	819.574	5.86	60.4114	1233	6.46	769.126	291.785	10.52	1488.31	1034.56	10.76	960.85	1950.9	10.16	777.894
0.86	932.007	1297.57	0.86	1141.49	240.051	0.86	1199.41	1791.31	0.86	1492.21	918.609	0.86	102.037	445.227	1.86	1012.58	949.231	5.08	1288.8	1293.23	0.86	474.565	1105.55	5.92	1377.03	71.2374	0.86	764.096	611.195	3.56	633.252	699.497	8.1	639.972	819.91	5.88	60.3902	1232.5	6.5	769.908	292.725	10.54	1488	1035.12	10.78	959.856	1951.34	10.18	777.544
0.88	931.53	1298.11	0.88	1141.28	240.866	0.88	1199.43	1790.17	0.88	1491.29	918.005	0.88	100.461	446.463	1.88	1011.42	948.446	5.1	1288.47	1294.06	0.88	473.95	1105.95	5.94	1376.05	71.0888	0.88	764.684	611.861	3.58	634.27	698.663	8.12	641.346	820.283	5.9	60.4753	1232.1	6.52	770.591	293.851	10.56	1487.41	1035.54	10.8	959.909	1951.47	10.2	777.339
0.9	931	1298.88	0.9	1141.02	241.736	0.9	1198.98	1789.34	0.9	1490.33	917.403	0.9	98.929	447.456	1.9	1009.89	947.702	5.12	1287.98	1294.7	0.9	473.378	1106.75	5.96	1375.66	71.1423	0.9	765.543	612.063	3.6	634.434	697.828	8.14	642.948	820.622	5.92	60.7087	1231.96	6.54	771.111	295.039	10.58	1488.14	1035.48	10.82	960.015	1950.45	10.22	777.327
0.92	930.29	1299.63	0.92	1140.5	242.38	0.92	1199.13	1788.45	0.92	1489.3	916.884	0.92	97.8776	447.933	1.92	1008.68	947.401	5.14	1287.84	1295.26	0.92	472.64	1107.86	5.98	1375.29	71.0245	0.92	766.124	611.64	3.62	634.463	697.135	8.16	644.25	820.213	5.94	61.0386	1231.65	6.58	771.796	295.773	10.6	1488.67	1036.35	10.84	960.104	1949.74	10.24	777.677
0.94	929.895	1300.55	0.94	1139.6	242.966	0.94	1199.02	1787.89	0.94	1488.12	916.549	0.94	97.0692	448.292	1.94	1007.88	947.12	5.16	1287.97	1295.89	0.94	471.709	1109.2	6	1374.75	71.341	0.94	766.333	611.276	3.64	633.828	696.879	8.18	644.449	819.721	5.96	61.0336	1231.7	6.6	772.255	296.661	10.62	1489.61	1038.05	10.86	960.206	1948.83	10.26	777.737
0.96	929.622	1301.3	0.96	1138.7	243.427	0.96	1198.83	1787.36	0.96	1487.23	916.299	0.96	96.2984	449.132	1.96	1007.84	947.401	5.18	1287.91	1296.42	0.96	470.969	1110.12	6.02	1373.4	71.196	0.96	766.93	611.696	3.66	633.68	696.596	8.2	644.673	820.369	5.98	60.905	1231.57	6.62	772.448	297.663	10.64	1489.48	1039.56	10.88	960.195	1948.47	10.28	777.592
0.98	929.125	1301.64	0.98	1137.9	244.233	0.98	1198.63	1786.9	0.98	1486.36	915.836	0.98	94.938	450.386	1.98	1007.6	947.245	5.2	1287.51	1297.03	0.98	469.989	1110.73	6.04	1372.23	70.8232	0.98	767.907	612.529	3.68	634.125	696.054	8.22	645.443	821.471	6	60.5969	1231.58	6.64	773.07	298.674	10.66	1489.87	1039.56	10.9	959.399	1947.56	10.3	777.057
1	928.65	1302.03	1	1137.73	245.361	1	1198.5	1786.3	1	1485.51	915.299	1	93.6273	451.939	2	1006.65	946.731	5.22	1286.62	1297.54	1	469.182	1111.4	6.06	1370.82	70.4108	1	769.222	613.053	3.7	635.477	695.075	8.24	647.518	821.812	6.02	60.7567	1231.3	6.66	773.571	299.729	10.68	1489.62	1039.64	10.92	957.087	1948.05	10.32	776.98
1.02	927.855	1302.18	1.02	1137.45	246.494	1.02	1198.59	1785.59	1.02	1484.6	914.757	1.02	92.233	452.769	2.02	1005.11	945.89	5.24	1285.78	1298.09	1.02	468.244	1112.37	6.08	1369.69	70.1527	1.02	769.862	612.771	3.72	636.088	694.062	8.26	649.298	820.819	6.04	60.863	1231.04	6.68	773.996	300.471	10.7	1489.82	1039.89	10.94	955.101	1947.62	10.34	777.018
1.04	927.283	1302.62	1.04	1136.91	247.273	1.04	1198.49	1784.74	1.04	1483.51	914.641	1.04	91.0206	453.261	2.04	1003.73	945.132	5.26	1285.39	1298.6	1.04	467.34	1113.59	6.1	1368.66	70.1778	1.04	770.422	612.363	3.74	636.266	693.273	8.28	650.44	820.168	6.06	60.9201	1230.76	6.7	774.207	301.639	10.72	1489.5	1040.87	10.96	953.36	1948.27	10.36	777.265
1.06	926.612	1302.97	1.06	1136.04	247.892	1.06	1198.37	1783.78	1.06	1482.19	914.623	1.06	89.7531	453.844	2.06	1002.69	944.836	5.28	1285.33	1299.24	1.06	467.253	1114.88	6.12	1368	69.884	1.06	770.783	612.188	3.76	635.98	692.785	8.3	650.598	820.47	6.08	60.5035	1230.35	6.72	774.558	302.991	10.74	1489.29	1041.52	10.98	952.668	1947.89	10.38	777.1
1.08	926.16	1303.46	1.08	1135.33	248.716	1.08	1198.4	1782.78	1.08	1480.82	914.574	1.08	88.4783	455.001	2.08	1002.01	944.565	5.3	1285.83	1299.94	1.08	467.297	1115.95	6.14	1366.95	69.845	1.08	771.463	612.653	3.78	635.961	692.491	8.32	650.989	821.898	6.1	60.4426	1229.83	6.74	775.069	304.202	10.76	1489.87	1042.43	11	951.445	1948.16	10.4	776.629
1.1	925.696	1304.02	1.1	1134.46	249.589	1.1	1198.21	1781.98	1.1	1479.53	914.437	1.1	87.5927	456.52	2.1	1001.47	944.267	5.32	1285.81	1300.64	1.1	467.722	1116.99	6.16	1365.57	69.442	1.1	772.088	613.217	3.8	636.241	691.841	8.34	651.893	822.742	6.12	60.5007	1229.46	6.76	775.288	304.868	10.78	1490.94	1043.2	11.02	951.033	1947.97	10.42	776.294
1.12	925.19	1304.66	1.12	1133.83	250.364	1.12	1198.36	1781.26	1.12	1478.55	914.265	1.12	86.7155	457.755	2.12	1000.93	943.55	5.34	1285.21	1301.04	1.12	467.309	1117.93	6.18	1364.15	69.3953	1.12	772.913	613.638	3.82	636.33	691	8.36	653.154	823.062	6.14	60.972	1229.04	6.78	775.604	305.787	10.8	1491.91	1043.57	11.04	950.662	1947.85	10.44	776.122
1.14	924.606	1305.57	1.14	1133.26	251.062	1.14	1198.44	1780.68	1.14	1477.78	913.985	1.14	85.8658	458.46	2.14	1000.1	942.562	5.36	1284.46	1301.57	1.14	466.593	1118.96	6.2	1363.29	69.0189	1.14	773.863	613.643	3.84	636.308	689.929	8.38	654.479	822.379	6.16	61.1698	1228.78	6.8	775.893	307.234	10.82	1491.64	1043.7	11.06	950.39	1947.96	10.46	776.161
1.16	923.967	1306.32	1.16	1133.1	252.07	1.16	1198.37	1780.15	1.16	1476.4	910.602	1.16	84.7081	458.846	2.16	998.657	941.764	5.38	1284.08	1302.12	1.16	465.872	1119.89	6.22	1362.55	68.8938	1.16	775.1	613.445	3.86	636.695	689.14	8.4	655.928	821.854	6.18	61.2954	1228.32	6.82	776.411	308.754	10.84	1491.04	1044.13	11.08	950.123	1947.13	10.48	776.045
1.18	923.526	1306.75	1.18	1132.9	253.379	1.18	1198.08	1779.63	1.18	1475.44	910.149	1.18	83.7195	459.566	2.18	996.931	941.347	5.4	1284.08	1302.8	1.18	465.683	1120.96	6.24	1361.44	68.5364	1.18	775.876	612.932	3.88	637.022	688.509	8.42	657.073	821.651	6.2	61.0978	1227.81	6.84	776.887	309.919	10.86	1490.53	1044.83	11.1	949.589	1946.06	10.5	775.849
1.2	922.882	1306.64	1.2	1132.19	254.585	1.2	1197.78	1778.79	1.2	1473.97	909.806	1.2	82.7397	461.206	2.2	995.544	941.311	5.42	1284.18	1303.56	1.2	466.002	1122.06	6.26	1359.95	68.5839	1.2	776.405	612.936	3.9	637.613	688.011	8.44	657.8	821.997	6.22	60.747	1227.43	6.86	777.177	311.238	10.88	1491.02	1045.46	11.12	949.409	1945.11	10.52	775.46
1.22	922.231	1306.69	1.22	1131.38	255.165	1.22	1197.97	1777.67	1.22	1473.18	912.602	1.22	81.7778	463.125	2.22	994.96	941.065	5.44	1284.09	1304.2	1.22	466.407	1123.15	6.28	1358.78	68.8544	1.22	776.96	613.402	3.92	637.477	687.611	8.46	658.579	822.738	6.24	60.7562	1226.97	6.88	777.5	312.734	10.9	1491.63	1045.9	11.14	949.198	1944.87	10.54	775.058
1.24	921.457	1307.13	1.24	1130.46	255.575	1.24	1198.02	1776.69	1.24	1471.87	910.738	1.24	80.5449	464.682	2.24	995.078	940.478	5.46	1284.06	1304.77	1.24	466.539	1123.98	6.3	1357.79	69.1535	1.24	777.845	613.956	3.94	637.196	686.934	8.48	660.212	823.152	6.26	60.9371	1226.6	6.9	777.738	314.231	10.92	1492.21	1046.38	11.16	948.999	1944.46	10.56	774.86
1.26	920.955	1308.06	1.26	1130.23	256.253	1.26	1198.28	1776.11	1.26	1470.74	908.713	1.26	79.4346	465.582	2.26	994.964	939.385	5.48	1283.4	1305.29	1.26	466.068	1124.63	6.32	1357.04	69.1018	1.26	778.978	613.8	3.96	635.666	687.496	8.5	662.028	822.879	6.28	61.2916	1226.09	6.92	778.396	315.096	10.94	1491.06	1046.92	11.18	948.379	1943.63	10.58	774.706
1.28	920.503	1308.84	1.28	1130.15	257.677	1.28	1198.57	1775.62	1.28	1469.63	906.572	1.28	78.737	466.378	2.28	994.441	938.351	5.5	1283.1	1305.84	1.28	465.492	1125.44	6.34	1355.98	68.4462	1.28	779.932	613.211	3.98	635.129	688.092	8.52	662.963	822.638	6.3	61.0532	1225.58	6.94	778.73	316.331	10.96	1489.87	1047.61	11.2	948.685	1941.48	10.6	774.884
1.3	919.887	1309.11	1.3	1130	258.836	1.3	1198.69	1774.78	1.3	1468.4	905.955	1.3	78.1812	467.663	2.3	993.312	937.324	5.52	1283.02	1306.65	1.3	465.453	1126.61	6.36	1354.66	67.7779	1.3	780.871	613.044	4	634.589	688.953	8.54	663.018	822.892	6.32	61.1976	1225.12	6.96	779.507	317.666	10.98	1489.24	1047.9	11.22	947.909	1940.03	10.62	774.82
1.32	919.284	1309.2	1.32	1129.26	259.639	1.32	1198.59	1773.83	1.32	1467.45	905.937	1.32	77.2744	469.3	2.32	991.802	937.09	5.54	1283.37	1307.43	1.32	465.868	1127.9	6.38	1353.3	67.8246	1.32	781.525	613.077	4.02	635.253	688.611	8.56	662.891	824.064	6.34	61.2881	1224.67	6.98	779.987	319.185	11	1489.57	1048.11	11.24	947.245	1938.89	10.64	774.812
1.34	918.441	1309.3	1.34	1128.04	260.049	1.34	1198.37	1773.03	1.34	1466.6	906.064	1.34	75.7572	470.5	2.34	990.278	937.075	5.56	1283.38	1308.11	1.34	466.375	1129.05	6.4	1352.17	67.9237	1.34	781.882	613.375	4.04	635.023	687.919	8.58	663.383	825.176	6.36	61.206	1224.17	7	780.934	320.083	11.02	1489.92	1048.61	11.26	946.093	1938.78	10.66	774.397
1.36	917.677	1309.87	1.36	1126.97	260.866	1.36	1198.59	1772.34	1.36	1466.15	906.629	1.36	74.1769	471.197	2.36	989.411	937.347	5.58	1283.11	1308.92	1.36	466.75	1129.91	6.42	1351.14	68.0516	1.36	782.288	613.222	4.06	635.307	687.268	8.6	664.668	826.085	6.38	60.6673	1223.71	7.02	781.371	321.286	11.04	1489.85	1049.62	11.28	946.765	1937.86	10.68	773.954
1.38	917.02	1310.59	1.38	1126.27	261.675	1.38	1198.88	1771.54	1.38	1465.64	906.823	1.38	73.1445	471.971	2.38	989.278	937.28	5.6	1282.72	1309.62	1.38	466.725	1130.65	6.44	1350.05	67.8358	1.38	782.956	613.176	4.08	635.575	686.708	8.62	666.314	826.559	6.4	60.286	1223.11	7.04	782.081	322.635	11.06	1489.44	1050.8	11.3	947.733	1936.85	10.7	773.834
1.4	916.782	1311.43	1.4	1126.1	262.405	1.4	1198.87	1770.66	1.4	1464.03	908.48	1.4	72.5684	473.449	2.4	989.407	936.606	5.62	1282.44	1310.24	1.4	466.559	1131.35	6.46	1348.65	67.9277	1.4	784.018	612.819	4.1	636.352	686.334	8.64	668.093	826.47	6.42	60.1876	1222.61	7.06	782.797	324.077	11.08	1488.73	1051.21	11.32	947.852	1935.92	10.72	774.196
1.42	916.473	1312.06	1.42	1125.78	262.849	1.42	1198.61	1769.84	1.42	1462.12	909.905	1.42	71.8437	474.714	2.42	989.193	935.418	5.64	1282.54	1310.86	1.42	466.448	1132.31	6.48	1347.48	67.8601	1.42	784.968	612.586	4.12	636.482	685.703	8.66	669.164	826.215	6.44	60.3816	1222.14	7.08	783.959	324.5	11.1	1488.44	1051.3	11.34	946.576	1936.03	10.74	774.504
1.44	915.999	1312.36	1.44	1125.39	263.695	1.44	1198.35	1769.07	1.44	1460.44	909.737	1.44	70.5769	475.481	2.44	988.467	934.383	5.66	1282.51	1311.41	1.44	466.748	1133.32	6.5	1346.35	67.6636	1.44	785.613	612.014	4.14	636.483	684.838	8.68	669.52	826.773	6.46	60.5061	1221.83	7.1	784.959	324.995	11.12	1488.68	1051.18	11.36	945.823	1935.65	10.76	774.249
1.46	915.282	1312.53	1.46	1124.79	265.014	1.46	1198.34	1768.19	1.46	1459.92	908.27	1.46	69.3963	476.176	2.46	987.417	934.226	5.68	1282.52	1312.09	1.46	467.346	1134.55	6.52	1345.32	67.4942	1.46	786.383	611.872	4.16	636.411	683.886	8.7	669.474	828.047	6.48	60.3111	1221.57	7.12	786.337	325.813	11.14	1488.16	1051.4	11.38	945.156	1935.39	10.78	773.536
1.48	914.49	1312.9	1.48	1123.93	266.051	1.48	1198.59	1767.34	1.48	1458.88	908.302	1.48	68.7142	477.437	2.48	986.342	934.747	5.7	1282.21	1312.65	1.48	468.094	1135.62	6.54	1344.19	68.0229	1.48	787.085	611.639	4.18	636.414	683.185	8.72	669.833	829.427	6.5	59.8038	1221.09	7.14	787.527	327.069	11.16	1487.7	1052.39	11.4	945.089	1934.21	10.8	773.105
1.5	913.5	1313.4	1.5	1123.25	266.897	1.5	1198.75	1766.58	1.5	1457.48	909.959	1.5	68.558	479.08	2.5	985.64	934.619	5.72	1282.25	1313.57	1.5	468.817	1136.7	6.56	1343.13	68.2639	1.5	787.979	611.502	4.2	636.355	682.509	8.74	670.802	829.89	6.52	59.3207	1220.75	7.16	788.42	327.748	11.18	1487.23	1053.75	11.42	944.181	1933.33	10.82	773.147
1.52	912.651	1313.77	1.52	1122.6	267.349	1.52	1198.89	1766.08	1.52	1455.79	911.16	1.52	68.5191	480.333	2.52	985.319	933.888	5.74	1282.41	1314.54	1.52	469.253	1137.51	6.58	1341.88	68.4523	1.52	788.329	610.976	4.22	636.618	682.145	8.76	671.624	829.906	6.54	59.0668	1220.45	7.18	788.94	328.375	11.2	1487.6	1055.4	11.44	943.201	1932.69	10.84	773.286
1.54	912.195	1314.32	1.54	1122.4	268.357	1.54	1199.24	1765.59	1.54	1454.7	911.331	1.54	68.3255	481.581	2.54	985.031	932.796	5.76	1282.67	1315.41	1.54	469.367	1138.44	6.6	1340.69	68.3256	1.54	788.76	610.623	4.24	637.093	681.84	8.78	672.293	830.197	6.56	58.682	1220.13	7.2	789.359	329.702	11.22	1487.75	1056.01	11.46	942.491	1932.17	10.86	773.039
1.56	911.97	1315.14	1.56	1122.1	269.564	1.56	1199.62	1764.8	1.56	1453.78	910.624	1.56	67.6548	482.526	2.56	984.39	932.158	5.78	1282.6	1315.86	1.56	469.261	1139.28	6.62	1339.72	68.8397	1.56	789.429	610.61	4.26	637.741	681.408	8.8	672.707	830.979	6.58	58.2628	1219.78	7.22	790.077	331.384	11.24	1487.49	1056.1	11.48	942.289	1930.96	10.88	772.594
1.58	911.597	1315.92	1.58	1121.59	270.771	1.58	1199.85	1763.85	1.58	1452.52	911.091	1.58	66.459	483.609	2.58	983.618	931.871	5.8	1282.52	1316.4	1.58	469.475	1140.3	6.64	1338.94	69.038	1.58	790.466	610.483	4.28	638.126	680.771	8.82	673.644	832.016	6.6	58.064	1219.48	7.24	790.723	332.485	11.26	1487.37	1055.62	11.5	942.301	1929.61	10.9	772.149
1.6	910.856	1316.04	1.6	1120.67	271.77	1.6	1199.77	1762.83	1.6	1451.07	911.239	1.6	65.6292	484.722	2.6	982.718	931.937	5.82	1282.55	1317.09	1.6	470.393	1141.3	6.66	1338.02	69.1248	1.6	791.54	610.258	4.3	638.75	679.803	8.84	674.954	832.751	6.62	58.3687	1219.06	7.26	791.653	333.054	11.28	1487.13	1055.83	11.52	942.628	1928.29	10.92	772.371
1.62	909.856	1315.51	1.62	1120.07	272.594	1.62	1199.73	1762.2	1.62	1449.32	912.141	1.62	65.1365	486.165	2.62	981.844	931.919	5.84	1282.79	1317.86	1.62	471.373	1142.3	6.68	1336.5	68.914	1.62	792.264	609.797	4.32	639.275	678.88	8.86	676.523	833.087	6.64	58.3951	1218.76	7.28	792.323	334.068	11.3	1486.27	1056.27	11.54	942.84	1927.62	10.94	772.548
1.64	908.835	1315.43	1.64	1119.44	273.222	1.64	1199.56	1761.89	1.64	1447.83	912.173	1.64	64.9447	487.613	2.64	980.68	931.779	5.86	1283.15	1318.59	1.64	472.208	1143.01	6.7	1335.32	69.525	1.64	792.989	609.07	4.34	638.814	677.696	8.88	677.988	833.281	6.66	57.8577	1218.23	7.3	793.121	335.34	11.32	1485.48	1057.46	11.56	943.315	1926.65	10.96	772.646
1.66	907.89	1315.68	1.66	1119.18	273.944	1.66	1199.53	1761.58	1.66	1446.54	912.493	1.66	64.3463	488.807	2.66	979.553	931.428	5.88	1283.21	1319.04	1.66	472.198	1143.58	6.72	1334.43	69.9211	1.66	793.707	608.73	4.36	637.908	676.846	8.9	678.687	833.656	6.68	57.0973	1217.82	7.32	793.773	336.615	11.34	1485.2	1058.14	11.58	943.708	1925.69	10.98	772.004
1.68	907.193	1316.29	1.68	1118.45	274.746	1.68	1199.46	1760.92	1.68	1445.44	912.888	1.68	63.3999	489.731	2.68	978.627	931.289	5.9	1283.36	1319.7	1.68	472.502	1144.34	6.74	1333.6	70.3873	1.68	794.696	609.058	4.38	637.464	676.454	8.92	678.993	834.215	6.7	56.829	1217.13	7.34	794.661	337.307	11.36	1485.42	1058.34	11.6	943.762	1925	11	771.291
1.7	906.627	1316.61	1.7	1117.71	275.791	1.7	1199.73	1759.81	1.7	1444.68	913.333	1.7	63.1911	490.947	2.7	977.965	931.168	5.92	1283.56	1320.38	1.7	473.091	1145.32	6.76	1332.51	70.7648	1.7	795.375	609.142	4.4	637.688	676.261	8.94	679.21	834.841	6.72	57.1017	1216.62	7.36	795.382	337.969	11.38	1485.53	1057.98	11.62	943.767	1924.9	11.02	770.979
1.72	906.058	1316.55	1.72	1116.75	276.757	1.72	1199.89	1758.79	1.72	1443.87	913.488	1.72	63.0181	492.276	2.72	977.293	931.006	5.94	1284.01	1321.11	1.72	473.83	1146.44	6.78	1331.2	71.3355	1.72	796.158	609.001	4.42	638.709	675.891	8.96	679.937	835.323	6.74	56.8798	1216.43	7.38	796.294	338.796	11.4	1484.34	1057.99	11.64	943.025	1925.27	11.04	771.021
1.74	905.369	1316.15	1.74	1115.72	277.304	1.74	1200.14	1758.04	1.74	1442.74	913.96	1.74	63.2483	493.831	2.74	976.286	930.509	5.96	1284.29	1321.05	1.74	474.667	1147.51	6.8	1330.16	71.6255	1.74	796.81	608.185	4.44	639.568	674.916	8.98	680.9	835.648	6.76	56.7626	1215.93	7.4	797.121	340.2	11.42	1483.44	1058.71	11.66	942.661	1925.16	11.06	771.455
1.76	904.529	1315.87	1.76	1114.99	278.054	1.76	1200.18	1757.67	1.76	1441.42	914.445	1.76	62.6766	495.369	2.76	975.04	929.957	5.98	1284.29	1320.93	1.76	475.225	1148.38	6.82	1329.09	71.8313	1.76	797.728	607.581	4.46	639.877	674.135	9	681.813	836.15	6.78	56.6412	1215.38	7.42	798.421	341.629	11.44	1482.15	1059.78	11.68	941.816	1924.84	11.08	771.417
1.78	903.701	1315.85	1.78	1114.34	278.732	1.78	1200.23	1757.48	1.78	1440.18	915.061	1.78	62.0135	496.658	2.78	973.831	929.593	6	1284.17	1320.8	1.78	475.813	1148.76	6.84	1328.17	72.4017	1.78	798.418	607.226	4.48	639.731	673.396	9.02	682.707	836.546	6.8	56.5802	1214.69	7.44	799.492	342.649	11.46	1481.98	1060.32	11.7	941.664	1923.94	11.1	771.112
1.8	902.891	1316.33	1.8	1113.72	279.873	1.8	1200.39	1757.13	1.8	1439.14	915.445	1.8	61.635	497.405	2.8	972.8	929.583	6.02	1284.43	1321.58	1.8	476.086	1149.31	6.86	1327.07	72.9462	1.8	799.334	606.822	4.5	638.831	672.956	9.04	683.598	837.164	6.82	55.9151	1214.37	7.46	800.708	343.019	11.48	1482.38	1060.54	11.72	941.181	1923.26	11.12	770.658
1.82	902.17	1316.75	1.82	1112.97	280.723	1.82	1200.72	1756.42	1.82	1438.08	915.876	1.82	61.981	498.246	2.82	971.805	929.806	6.04	1284.67	1322.5	1.82	476.395	1150.09	6.88	1325.99	73.4608	1.82	800.347	607.025	4.52	639.147	672.445	9.06	684.38	837.536	6.84	55.3423	1213.66	7.48	801.492	343.738	11.5	1482.53	1060.16	11.74	940.985	1922.06	11.14	770.441
1.84	901.556	1317.26	1.84	1112.06	281.586	1.84	1201.23	1755.46	1.84	1436.83	916.284	1.84	62.5996	499.661	2.84	970.852	929.833	6.06	1285.19	1323.38	1.84	477.22	1151.17	6.9	1324.87	73.801	1.84	801.461	606.719	4.54	639.671	671.976	9.08	685.081	838.085	6.86	54.8341	1213.29	7.5	802.866	344.752	11.52	1482.21	1060.41	11.76	940.084	1921.16	11.16	770.494
1.86	900.796	1317.22	1.86	1111.11	282.152	1.86	1201.57	1754.63	1.86	1435.59	916.629	1.86	62.4803	501.534	2.86	969.992	929.766	6.08	1285.51	1323.94	1.86	478.24	1152.24	6.92	1324.03	74.2799	1.86	802.325	606.356	4.56	640.552	671.375	9.1	685.748	838.303	6.88	54.2232	1213.12	7.52	804.171	345.688	11.54	1480.8	1060.6	11.78	939.569	1920.17	11.18	770.538
1.88	899.862	1316.95	1.88	1110.06	282.569	1.88	1201.63	1753.98	1.88	1434.48	916.928	1.88	61.9818	503.859	2.88	969.132	929.485	6.1	1286.06	1324.03	1.88	479.224	1153.28	6.94	1323.05	74.521	1.88	803.02	605.581	4.58	640.167	670.504	9.12	686.461	838.56	6.9	53.7124	1212.95	7.54	805.408	346.348	11.56	1480.39	1061.3	11.8	939.295	1919.87	11.2	770.449
1.9	898.766	1316.44	1.9	1109.3	282.907	1.9	1201.12	1753.44	1.9	1433.53	917.085	1.94	61.55	505.77	2.9	968.358	929.546	6.12	1286.34	1324.28	1.9	479.894	1154.09	6.96	1322.1	74.5152	1.9	803.637	604.987	4.6	639.908	669.508	9.14	687.158	839.034	6.92	53.4973	1212.34	7.56	806.283	347.031	11.58	1480.31	1061.82	11.82	939.332	1919.45	11.22	770.304
1.92	898.058	1316.23	1.92	1108.81	283.41	1.92	1200.97	1752.91	1.92	1432.64	917.618	1.96	61.5436	507.305	2.92	967.335	929.792	6.14	1286.7	1324.85	1.92	480.199	1154.68	6.98	1320.99	75.1212	1.92	804.427	604.521	4.62	639.918	668.69	9.16	688.09	840.089	6.94	53.6925	1211.65	7.58	807.463	348.113	11.6	1479.98	1062.34	11.84	939.281	1919.42	11.24	770.088
1.94	897.569	1316.09	1.94	1108.24	284.396	1.94	1200.92	1752.37	1.94	1431.58	918.199	1.98	61.8163	508.217	2.94	966.413	930.14	6.16	1287.23	1325.57	1.94	480.632	1155.24	7	1319.92	75.9226	1.94	805.428	604.184	4.64	640.738	668.402	9.18	689.074	841.248	6.96	53.7129	1211.41	7.6	809.028	349.086	11.62	1479.06	1062.78	11.86	938.72	1918.68	11.26	769.987
1.96	897.58	1316.07	1.96	1107.76	285.251	1.96	1201.22	1752.79	1.96	1430.42	918.951	2	61.6171	509.32	2.96	965.358	930.418	6.18	1287.82	1326.19	1.96	480.718	1155.55	7.02	1318.84	76.3262	1.96	806.47	604.348	4.66	641.674	668.047	9.2	689.824	842.073	6.98	53.7403	1211.07	7.62	810.633	349.478	11.64	1477.77	1063.17	11.88	938.315	1917.63	11.28	770.117
1.98	897.217	1316.27	1.98	1107.23	285.665	1.98	1201.36	1753.11	1.98	1429.46	919.342	2.02	61.4011	511.069	2.98	964.334	930.247	6.2	1288.25	1326.37	1.98	481.17	1155.78	7.04	1317.88	76.1344	1.98	807.407	604.266	4.68	642.263	667.745	9.22	690.384	841.861	7	53.2826	1210.51	7.64	812.327	349.646	11.66	1477.75	1063.94	11.9	937.536	1916.21	11.3	770.197
2	896.852	1316.64	2	1106.82	285.72	2	1201.63	1753.47	2	1428.59	919.456	2.04	60.6269	512.728	3	963.294	929.964	6.22	1288.51	1326.82	2	481.603	1155.71	7.06	1316.89	75.8189	2	808.168	604.402	4.7	642.392	666.757	9.24	691.066	841.711	7.02	52.7622	1209.75	7.66	813.493	349.938	11.68	1477.86	1064.27	11.92	936.728	1915.43	11.32	770.198
2.02	896.033	1316.94	2.02	1106.22	286.083	2.02	1201.91	1752.81	2.02	1427.73	919.332	2.06	60.4208	513.953	3.02	962.051	929.795	6.24	1288.88	1327.29	2.02	482.33	1156.22	7.08	1316.05	76.6732	2.02	809.063	603.904	4.72	641.654	665.989	9.26	692.063	841.833	7.04	52.2414	1209.38	7.68	814.655	350.628	11.7	1478.1	1063.96	11.94	936.165	1914.71	11.34	769.785
2.04	895.149	1316.8	2.04	1105.42	286.872	2.04	1202.04	1752.34	2.04	1426.67	919.175	2.08	60.524	514.724	3.04	960.942	930.173	6.26	1289.54	1327.93	2.04	482.972	1156.78	7.1	1315.29	78.157	2.04	809.891	603.818	4.74	641.135	665.055	9.28	692.877	842.554	7.06	52.1883	1208.94	7.7	815.714	351.196	11.72	1477.59	1063.47	11.96	936.664	1915.42	11.36	769.377
2.06	894.166	1316.54	2.06	1104.57	287.7	2.06	1202.28	1751.92	2.06	1425.63	919.251	2.1	61.1586	515.599	3.06	959.471	930.758	6.28	1290.11	1328.33	2.06	483.76	1157.61	7.12	1314.42	78.7419	2.06	810.605	603.371	4.76	641.48	664.519	9.3	693.383	843.297	7.08	52.2903	1208.64	7.72	817.275	351.546	11.74	1477.2	1063.49	11.98	936.922	1915.9	11.38	769.151
2.08	893.366	1316.34	2.08	1103.57	288.543	2.08	1202.41	1751.61	2.08	1424.62	919.495	2.12	61.6596	517.042	3.08	958.263	931.243	6.3	1290.63	1328.64	2.08	484.737	1158.17	7.14	1313.32	78.4454	2.08	811.325	602.757	4.78	642.21	663.972	9.32	693.753	843.749	7.1	52.6399	1208.11	7.74	818.71	351.683	11.76	1476.74	1064.48	12	937.404	1916.75	11.4	769.061
2.1	892.922	1316.23	2.1	1102.57	289.341	2.1	1202.59	1751.14	2.1	1423.67	920.021	2.14	61.9962	518.954	3.1	957.417	931.41	6.32	1291.05	1329.09	2.1	485.634	1158.47	7.16	1311.99	78.011	2.1	812.242	602.161	4.8	642.672	663.251	9.34	694.773	843.979	7.12	52.7526	1207.87	7.76	820.078	352.063	11.78	1476.53	1065.13	12.02	937.057	1916.08	11.42	769.023
2.12	892.662	1315.98	2.12	1101.77	290.24	2.12	1202.78	1750.59	2.12	1422.57	920.685	2.16	61.772	520.797	3.12	956.972	931.629	6.34	1291.81	1329.6	2.12	486.639	1158.69	7.18	1311.02	78.774	2.12	813.2	601.711	4.82	642.845	662.843	9.36	695.875	844.025	7.14	52.6426	1207.8	7.78	821.517	352.557	11.8	1476.34	1065.54	12.04	936.939	1915.67	11.44	769.045
2.14	892.303	1315.84	2.14	1101.15	291.078	2.14	1203.16	1749.83	2.14	1421.2	921.423	2.18	61.4924	522.211	3.14	956.447	931.873	6.36	1292.67	1330.33	2.14	487.393	1159.47	7.2	1310.15	79.7515	2.14	814.084	601.178	4.84	643.31	662.525	9.38	697.027	844.055	7.16	52.1904	1207.36	7.8	823.055	352.687	11.82	1475.95	1064.82	12.06	936.361	1914.93	11.46	769.216
2.16	891.445	1315.48	2.16	1100.49	291.974	2.16	1203.58	1749.02	2.16	1419.96	921.888	2.2	61.26	523.291	3.16	955.48	932.251	6.38	1293.33	1330.88	2.16	487.938	1160.76	7.22	1309.43	80.251	2.16	814.696	600.462	4.86	643.292	662.156	9.4	697.602	844.553	7.18	52.1126	1206.63	7.82	824.47	352.208	11.84	1475.66	1064.47	12.08	935.998	1913.87	11.48	769.377
2.18	890.362	1315.24	2.18	1099.57	292.493	2.18	1203.93	1748.2	2.18	1418.84	921.869	2.22	61.3809	524.376	3.18	954.149	932.631	6.4	1293.52	1331.58	2.18	488.211	1161.87	7.24	1308.17	80.3693	2.18	815.114	599.554	4.88	643.228	661.419	9.42	698.288	845.204	7.2	52.1528	1205.52	7.84	825.885	351.886	11.86	1475.21	1064.42	12.1	936.082	1912.19	11.5	769.317
2.2	889.315	1314.88	2.2	1098.25	292.785	2.2	1203.93	1747.65	2.2	1418.02	921.79	2.24	61.8988	525.471	3.2	952.704	933.122	6.42	1293.62	1331.94	2.2	488.612	1162.29	7.26	1306.87	80.7114	2.2	815.647	599.29	4.9	642.624	660.618	9.44	698.782	845.669	7.22	52.5807	1205.24	7.86	827.383	352.286	11.88	1474.82	1065.07	12.12	935.898	1910.67	11.52	769.2
2.22	888.56	1314.91	2.22	1097.27	293.398	2.22	1203.89	1747.05	2.22	1417.19	921.963	2.26	62.4146	526.518	3.22	951.5	933.763	6.44	1293.97	1332.36	2.22	489.541	1162.15	7.28	1305.41	81.6231	2.22	816.214	598.79	4.92	642.925	659.96	9.46	699.196	845.263	7.24	52.5555	1205.16	7.88	828.665	353.529	11.9	1474.81	1066.02	12.14	935.208	1909.71	11.54	768.968
2.24	888.093	1314.82	2.24	1096.74	294.467	2.24	1203.67	1746.45	2.24	1416.35	922.535	2.28	62.7136	527.364	3.24	950.752	934.464	6.46	1295	1332.26	2.24	490.879	1162.14	7.3	1304.36	82.1601	2.24	817.358	598.418	4.94	643.134	659.312	9.48	699.396	844.666	7.26	52.5626	1205.26	7.9	829.856	354.069	11.92	1475.14	1066.54	12.16	934.308	1909.61	11.56	768.737
2.26	887.601	1314.93	2.26	1096.35	295.802	2.26	1203.71	1745.88	2.26	1415.38	923.129	2.3	62.8515	528.431	3.26	950.043	934.823	6.48	1296.02	1332.41	2.26	492.499	1162.42	7.32	1303.24	82.5661	2.26	818.468	597.288	4.96	643.24	658.558	9.5	699.679	844.854	7.28	52.2652	1204.58	7.92	831.09	354.372	11.94	1475.49	1066.4	12.18	933.984	1909.71	11.58	768.729
2.28	887.118	1314.91	2.28	1095.59	296.727	2.28	1203.93	1745.56	2.28	1414.14	923.764	2.32	63.4718	529.631	3.28	949.12	935.029	6.5	1296.89	1332.68	2.28	493.272	1163.25	7.34	1302.08	82.2586	2.28	819.418	596.264	4.98	643.259	658.395	9.52	700.123	845.796	7.3	52.4294	1204	7.94	832.848	354.332	11.96	1474.05	1064.92	12.2	933.951	1909.57	11.6	769.015
2.3	886.171	1314.91	2.3	1094.12	297.015	2.3	1204.16	1745.05	2.3	1412.72	924.062	2.34	64.4089	531.025	3.3	947.603	935.155	6.52	1297.39	1333.42	2.3	493.699	1163.76	7.36	1301	82.96	2.3	819.951	595.728	5	643.56	658.041	9.54	700.645	846.658	7.32	52.229	1203.43	7.96	833.993	354.59	11.98	1473.03	1063.65	12.22	934.23	1908.81	11.62	769.347
2.32	885.186	1314.25	2.32	1093.08	297.443	2.32	1204.47	1744.51	2.32	1411.38	924.252	2.36	64.9947	531.963	3.32	946.263	935.787	6.54	1297.71	1334.38	2.32	493.511	1164.46	7.38	1300.29	83.9291	2.32	820.147	595.061	5.02	644.017	657.372	9.56	701.104	846.651	7.34	52.2136	1203.28	7.98	834.702	354.597	12	1471.95	1063.42	12.24	934.027	1907.71	11.64	769.467
2.34	884.163	1313.58	2.34	1092.15	297.873	2.34	1204.69	1743.86	2.34	1410.18	924.158	2.38	64.9163	532.774	3.34	945.259	936.432	6.56	1298.02	1335.06	2.34	494.418	1164.52	7.4	1299.49	84.7439	2.34	820.979	594.62	5.04	643.72	656.33	9.58	701.64	846.087	7.36	52.0895	1203.03	8	835.672	354.181	12.02	1471.76	1063.74	12.26	933.775	1906.59	11.66	769.458
2.36	883.458	1313.32	2.36	1091.55	299.103	2.36	1204.83	1743.42	2.36	1409.23	924.362	2.4	64.8932	533.325	3.36	944.63	936.909	6.58	1298.46	1335.08	2.36	495.38	1164.99	7.42	1298.45	84.7169	2.36	822.194	593.598	5.06	643.192	655.789	9.6	702.251	845.356	7.38	52.2593	1202.46	8.02	837.269	353.834	12.04	1471.86	1064.24	12.28	932.877	1905.57	11.68	769.396
2.38	883.034	1313.71	2.38	1090.52	299.887	2.38	1204.85	1742.91	2.38	1408.55	924.698	2.42	64.9822	534.251	3.38	943.767	937.152	6.6	1299.11	1334.94	2.38	496.909	1165.39	7.44	1297.35	85.3356	2.38	823.589	593.159	5.08	642.859	655.405	9.62	702.707	845.512	7.4	52.4135	1201.98	8.04	839.109	353.942	12.06	1471.97	1064.13	12.3	931.925	1905.39	11.7	769.484
2.4	882.9	1314.01	2.4	1089.4	300.575	2.4	1204.84	1742.22	2.4	1407.96	925.19	2.44	65.6348	535.224	3.4	942.348	937.343	6.62	1300.07	1335.03	2.4	497.968	1165.84	7.46	1296.39	86.2681	2.4	824.117	592.465	5.1	642.65	654.724	9.64	703.016	845.881	7.42	52.4584	1201.74	8.06	840.002	354.57	12.08	1472.45	1064.05	12.32	931.051	1905.2	11.72	769.462
2.42	882.531	1313.95	2.42	1088.14	300.653	2.42	1205.02	1741.7	2.42	1407.03	925.471	2.46	66.1116	536.289	3.42	940.977	937.774	6.64	1300.96	1335.72	2.42	498.858	1166.03	7.48	1295.69	87.3091	2.42	824.674	591.909	5.12	642.405	653.9	9.66	703.306	846.258	7.44	52.4977	1201.53	8.08	840.95	354.99	12.1	1472.11	1063.89	12.34	930.576	1904.91	11.74	769.453
2.44	881.76	1313.39	2.44	1087.38	300.97	2.44	1205.31	1740.99	2.44	1405.78	925.851	2.48	66.9025	537.2	3.44	939.64	938.066	6.66	1301.78	1336.39	2.44	499.584	1166.1	7.5	1294.65	87.0429	2.44	825.29	591.145	5.14	642.314	653.398	9.68	703.85	845.786	7.46	52.4992	1201	8.1	842.205	355.447	12.12	1472.02	1064.18	12.36	930.28	1903.92	11.76	769.31
2.46	880.781	1312.74	2.46	1086.78	301.633	2.46	1205.45	1740.47	2.46	1404.49	925.979	2.5	67.4534	538.426	3.46	938.507	938.762	6.68	1302.41	1336.8	2.46	500.627	1166.26	7.52	1293.63	87.0857	2.46	826.477	590.883	5.16	642.741	653.249	9.7	704.391	845.439	7.48	52.6447	1200.41	8.12	844.063	355.808	12.14	1472.15	1064.54	12.38	930.171	1902.83	11.78	769.185
2.48	879.827	1312.21	2.48	1086.03	302.425	2.48	1205.15	1739.79	2.48	1403.68	926.086	2.52	67.606	540.149	3.48	937.23	939.007	6.7	1302.83	1337.06	2.48	501.744	1166.63	7.54	1292.63	87.638	2.48	827.191	590.341	5.18	643.531	652.345	9.72	704.973	845.06	7.5	52.7754	1200.28	8.14	845.781	356.63	12.16	1472.24	1064.9	12.4	929.733	1901.83	11.8	769.239
2.5	879.092	1312.24	2.5	1084.81	302.93	2.5	1205.16	1739.52	2.5	1402.88	925.944	2.54	67.3975	541.85	3.5	936.043	939.353	6.72	1303.41	1337.18	2.5	502.602	1166.89	7.56	1291.81	88.4453	2.5	828.106	589.819	5.2	644.278	651.147	9.74	705.444	844.963	7.52	52.8272	1200.22	8.16	846.989	357.108	12.18	1472.13	1064.78	12.42	929.623	1900.8	11.82	769.297
2.52	878.366	1312.53	2.52	1083.47	303.086	2.52	1205.16	1739.39	2.52	1402	926.29	2.56	66.9226	543.005	3.52	935.099	939.447	6.74	1304.1	1337.32	2.52	503.105	1167.2	7.58	1291.23	89.1123	2.52	828.785	588.791	5.22	645.091	649.508	9.76	705.844	845.113	7.54	52.8627	1199.8	8.18	848.163	357.312	12.2	1471.74	1064.4	12.44	929.545	1900.03	11.84	769.468
2.54	877.911	1312.65	2.54	1082.52	303.312	2.54	1205.5	1739.1	2.54	1400.85	926.846	2.58	67.3752	543.388	3.54	934.056	939.655	6.76	1305.18	1337.27	2.54	503.627	1167.36	7.6	1290.34	89.3842	2.54	829.661	588.459	5.24	644.643	648.42	9.78	706.025	845.682	7.56	53.11	1198.97	8.2	849.455	357.275	12.22	1471.75	1064.24	12.46	929.171	1899.3	11.86	769.65
2.56	877.522	1312.6	2.56	1081.85	303.825	2.56	1205.65	1738.37	2.56	1399.76	927.536	2.6	68.1702	543.651	3.56	932.958	939.92	6.78	1306.06	1337.33	2.56	504.503	1167.45	7.62	1289.24	89.6736	2.56	830.201	587.825	5.26	643.665	647.847	9.8	706.254	846.086	7.58	53.3938	1198.51	8.22	851.435	356.893	12.24	1471.82	1064.38	12.48	928.487	1898.5	11.88	769.876
2.58	877.183	1312.22	2.58	1081.28	304.697	2.58	1205.76	1737.62	2.58	1398.72	927.819	2.62	69.2874	544.439	3.58	931.597	940.255	6.8	1306.86	1337.25	2.58	505.294	1167.8	7.64	1287.98	89.9367	2.58	830.922	587.35	5.28	642.402	647.767	9.82	706.588	846.021	7.6	53.6226	1198.32	8.24	852.947	357.052	12.26	1472.24	1064.89	12.5	927.749	1897.7	11.9	770.021
2.6	876.617	1311.52	2.6	1080.4	305.191	2.6	1206.78	1737.07	2.6	1397.87	927.982	2.64	69.6441	545.582	3.6	930.168	941.11	6.82	1307.21	1337.55	2.6	506.239	1168.31	7.66	1287.21	90.1369	2.6	831.907	586.503	5.3	642.072	647.564	9.84	707.239	845.418	7.62	53.9177	1198.42	8.26	854.275	357.201	12.28	1472.65	1064.97	12.52	927.081	1896.81	11.92	770.013
2.62	875.716	1310.96	2.62	1079.31	305.547	2.62	1207.22	1736.61	2.62	1397.08	928.029	2.66	69.352	546.76	3.62	928.523	941.664	6.84	1307.84	1337.81	2.62	507.009	1169.06	7.68	1286.31	90.8696	2.62	833.084	586.17	5.32	642.428	646.816	9.86	707.791	844.891	7.64	54.3287	1197.96	8.28	855.473	357.793	12.3	1473.14	1064.23	12.54	926.64	1895.98	11.94	769.881
2.64	874.692	1310.8	2.64	1078.01	305.817	2.64	1207.18	1735.79	2.64	1396.33	928.16	2.68	68.9178	547.646	3.64	926.819	941.644	6.86	1308.45	1338.33	2.64	507.901	1169.42	7.7	1284.95	91.0203	2.64	834.059	585.878	5.34	642.972	645.998	9.88	707.896	844.708	7.66	54.8587	1197.47	8.3	857.204	358.014	12.32	1473.04	1063.53	12.56	925.983	1895.21	11.96	769.76
2.66	874.045	1311.18	2.66	1076.87	306.66	2.66	1205.81	1735.12	2.66	1395.38	928.456	2.7	68.866	548.153	3.66	925.16	940.911	6.88	1309.26	1338.61	2.66	508.503	1169.73	7.72	1283.43	91.3866	2.66	834.689	585.624	5.36	643.289	644.614	9.9	708.013	844.642	7.68	55.3074	1197.18	8.32	858.734	358.491	12.34	1472.64	1063.56	12.58	925.98	1894.45	11.98	769.735
2.68	873.367	1311.4	2.68	1075.78	307.485	2.68	1204.94	1734.35	2.68	1394.24	928.653	2.72	69.4686	548.683	3.68	923.489	940.616	6.9	1309.65	1338.59	2.68	509.13	1169.83	7.74	1282.49	91.2125	2.68	835.261	584.882	5.38	642.427	642.962	9.92	708.019	844.356	7.7	55.6755	1197.09	8.34	859.669	358.916	12.36	1472.51	1064.3	12.6	926.015	1893.63	12	769.652
2.7	872.713	1311.48	2.7	1074.98	307.859	2.7	1204.05	1734.1	2.7	1393.21	928.771	2.74	70.9631	549.397	3.7	922.135	940.654	6.92	1310.25	1338.37	2.7	509.717	1170.48	7.76	1281.9	91.5887	2.7	836.131	584.312	5.4	641.281	641.044	9.94	708.348	843.702	7.72	56.138	1196.92	8.36	860.596	359.157	12.38	1473.33	1065.04	12.62	926.018	1892.55	12.02	769.766
2.72	871.876	1311.51	2.72	1074.14	307.931	2.72	1203.59	1733.56	2.72	1392.45	928.895	2.76	72.0652	550.355	3.72	921.376	941.031	6.94	1311.15	1337.79	2.72	510.386	1171.34	7.78	1280.9	92.1177	2.72	837.228	583.881	5.42	640.309	639.99	9.96	708.223	843.218	7.74	56.4811	1196.45	8.38	861.987	359.349	12.4	1474.53	1064.94	12.64	925.632	1891.68	12.04	769.78
2.74	871.302	1311.34	2.74	1073.47	308.367	2.74	1203.14	1733.37	2.74	1391.94	929.387	2.78	72.7392	551.534	3.74	920.97	940.837	6.96	1312.15	1338.24	2.74	511.122	1172.23	7.8	1279.43	92.8041	2.74	838.507	583.654	5.44	640.036	639.652	9.98	708.143	843.046	7.76	56.9066	1196.23	8.4	863.888	359.518	12.42	1475.3	1064.13	12.66	924.943	1891.11	12.06	770.057
2.76	870.888	1311.35	2.76	1072.48	308.931	2.76	1203.31	1732.88	2.76	1391.19	930.077	2.8	72.1046	552.327	3.76	920.328	940.653	6.98	1312.93	1338.61	2.76	511.616	1172.9	7.82	1275.58	89.5691	2.76	839.542	583.091	5.46	639.895	640.031	10	707.92	842.906	7.78	57.5438	1196.13	8.42	865.349	360.198	12.44	1475.19	1063.6	12.68	924.624	1890.59	12.08	770.441
2.78	870.217	1311.49	2.78	1071.74	309.988	2.78	1203.13	1732.63	2.78	1390.12	930.512	2.82	71.7987	552.824	3.78	918.914	940.615	7	1313.27	1339.26	2.78	512.323	1173.22	7.84	1272.61	85.7421	2.78	840.041	582.016	5.48	640.25	640.807	10.02	708.264	842.32	7.8	58.2222	1195.83	8.44	866.367	360.738	12.46	1474.6	1063.34	12.7	924.735	1889.63	12.1	770.85
2.8	869.542	1311.94	2.8	1070.84	310.593	2.8	1202.79	1732.18	2.8	1388.85	930.404	2.84	71.6755	553.293	3.8	917.074	941.021	7.02	1313.69	1338.79	2.8	513.317	1173.8	7.86	1269.94	81.4274	2.8	840.328	581.538	5.5	641.024	640.952	10.04	708.874	841.143	7.82	58.3887	1195.24	8.46	867.392	361.477	12.48	1475.19	1064.1	12.72	925.02	1888.31	12.12	771.077
2.82	868.871	1311.98	2.82	1070.01	310.878	2.82	1202.22	1731.44	2.82	1387.76	930.047	2.86	71.937	553.645	3.82	915.079	941.47	7.04	1314.09	1338.84	2.82	514.617	1174.2	7.88	1269.8	81.2382	2.82	840.986	581.203	5.52	641.924	640.418	10.06	709.571	839.941	7.84	58.5721	1195.05	8.48	868.909	362.046	12.5	1476.23	1064.19	12.74	925.225	1887.14	12.14	770.92
2.84	868.304	1311.81	2.84	1069.01	310.98	2.84	1202.21	1730.62	2.84	1386.89	929.698	2.88	72.2322	554.591	3.84	913.419	941.485	7.06	1315.07	1338.7	2.84	515.555	1174.73	7.9	1269.44	81.1708	2.84	842.258	581.332	5.54	642.255	639.118	10.08	709.574	839.24	7.86	58.9878	1194.99	8.5	870.446	362.873	12.52	1477.19	1063.57	12.76	925.032	1886.31	12.16	770.597
2.86	867.422	1311.15	2.86	1067.82	311.018	2.86	1202	1729.89	2.86	1386.28	929.871	2.9	72.553	555.258	3.86	912.017	941.245	7.08	1316.07	1339.12	2.86	515.928	1175.27	7.92	1269.64	81.7752	2.86	843.443	580.66	5.56	642.469	637.878	10.1	709.548	838.885	7.88	60.0143	1195.21	8.52	871.511	363.422	12.54	1477.06	1062.54	12.78	924.607	1885.95	12.18	770.386
2.88	866.352	1311.19	2.88	1067.02	311.695	2.88	1201.62	1729.38	2.88	1385.43	930.168	2.92	72.651	555.947	3.88	910.659	940.992	7.1	1317.05	1338.94	2.88	515.88	1176.13	7.94	1269.8	82.1084	2.88	844.254	579.898	5.58	642.503	636.531	10.12	709.841	838.323	7.9	60.4393	1194.64	8.54	872.37	363.921	12.56	1476.59	1062.19	12.8	923.99	1885.37	12.2	770.578
2.9	865.595	1311.86	2.9	1066.26	312.083	2.9	1202.05	1728.38	2.9	1384.56	930.792	2.94	72.3315	556.355	3.9	909.326	941.146	7.12	1317.28	1339.19	2.9	515.902	1177.18	7.96	1269.77	82.2205	2.9	844.548	579.233	5.6	642.797	635.397	10.14	710.385	837.003	7.92	60.529	1193.95	8.56	873.619	364.536	12.58	1476.62	1062.74	12.82	923.591	1884.82	12.22	771.162
2.92	865.277	1312.95	2.92	1065.83	312.857	2.92	1201.84	1727.59	2.92	1383.67	931.244	2.96	72.0695	556.818	3.92	908.051	941.455	7.14	1317.72	1339.44	2.92	516.043	1178.16	7.98	1269.76	82.8027	2.92	845.03	579.279	5.62	642.646	634.487	10.16	710.969	835.706	7.94	60.8469	1193.69	8.58	875.344	365.303	12.6	1477.4	1062.76	12.84	923.651	1883.86	12.24	771.689
2.94	865.16	1313.68	2.94	1065.06	313.488	2.94	1202.35	1726.77	2.94	1383.01	931.716	2.98	72.2801	557.489	3.94	906.883	941.653	7.16	1318.46	1339.85	2.94	516.76	1178.65	8	1269.74	83.278	2.94	846.112	579.292	5.64	642.269	633.896	10.18	710.915	835.012	7.96	61.1447	1194.48	8.6	876.603	366.193	12.62	1478.09	1062.43	12.86	923.477	1883.2	12.26	771.87
2.96	864.99	1313.42	2.96	1064.29	314.239	2.96	1201.85	1726.59	2.96	1382.13	931.739	3	73.0899	558.188	3.96	905.726	941.549	7.18	1319.59	1340.28	2.96	517.895	1178.85	8.02	1269.9	84.3865	2.96	847.571	579.054	5.66	641.663	633.212	10.2	711.332	835.127	7.98	61.5998	1195.47	8.62	877.521	366.816	12.64	1478.6	1061.75	12.88	923.236	1882.3	12.28	771.805
2.98	864.384	1313.13	2.98	1063.32	314.643	2.98	1201.76	1726.35	2.98	1381.02	931.381	3.02	73.4704	559.168	3.98	904.323	941.268	7.2	1320.36	1340.28	2.98	518.898	1179.27	8.04	1269.5	84.4225	2.98	848.58	578.427	5.68	641.404	632.556	10.22	712.085	835.096	8	61.4357	1195.61	8.64	878.398	367.784	12.66	1478.16	1062.03	12.9	922.686	1881.41	12.3	771.877
3	863.736	1312.63	3	1062.31	314.783	3	1201.4	1725.94	3	1379.75	930.821	3.04	72.9752	560.154	4	903.036	941.375	7.22	1320.7	1340.3	3	519.24	1180.2	8.06	1269.23	84.5558	3	849.043	577.959	5.7	641.875	631.433	10.24	712.889	833.841	8.02	62.0644	1195.5	8.66	879.521	368.881	12.68	1478.54	1062.5	12.92	922.779	1880.43	12.32	772.391
3.02	862.82	1312.72	3.02	1061.42	315.056	3.02	1201.96	1725.1	3.02	1378.71	930.451	3.06	72.1693	560.69	4.02	901.822	941.845	7.24	1321.1	1340.23	3.02	519.143	1181.41	8.08	1268.76	84.5224	3.02	849.53	577.446	5.72	642.247	630.282	10.26	713.157	831.95	8.04	62.5404	1195.12	8.68	880.811	369.901	12.7	1478.79	1063.5	12.94	923.097	1879.47	12.34	772.962
3.04	862.116	1313.15	3.04	1060.3	315.419	3.04	1202.89	1723.88	3.04	1378.08	930.431	3.08	71.227	560.652	4.04	900.854	942.32	7.26	1321.53	1340.58	3.04	519.425	1182.04	8.1	1268.5	84.5353	3.04	850.683	577.266	5.74	641.894	629.058	10.28	712.802	830.354	8.06	63.0964	1195.11	8.7	881.798	370.789	12.72	1479.82	1063.89	12.96	923.862	1878.53	12.36	773.172
3.06	861.644	1314.34	3.06	1059.29	316.025	3.06	1202.89	1723.24	3.06	1377.71	930.632	3.1	70.8114	560.563	4.06	899.548	942.32	7.28	1322.32	1341.03	3.06	520.028	1182.72	8.12	1268.5	84.4878	3.06	851.934	576.714	5.76	640.811	628.319	10.3	713.032	830.012	8.08	62.6139	1194.29	8.72	882.838	371.656	12.74	1480.89	1063.62	12.98	923.483	1877.68	12.38	772.974
3.08	861.375	1315.41	3.08	1058.51	316.497	3.08	1201.8	1722.56	3.08	1377.32	931.098	3.12	70.7805	560.481	4.08	897.94	942.042	7.3	1323.06	1341.52	3.08	520.389	1183.43	8.14	1268.5	84.7577	3.08	853.14	576.491	5.78	639.552	627.683	10.32	713.839	829.915	8.1	62.6079	1194.05	8.74	883.596	372.96	12.76	1481.89	1062.52	13	922.87	1877.03	12.4	772.993
3.1	861.354	1315.97	3.1	1058.19	316.993	3.1	1200.98	1721.89	3.1	1376.46	931.378	3.14	71.1866	560.645	4.1	896.238	941.638	7.32	1323.89	1341.65	3.1	520.393	1184.48	8.16	1268.21	85.0723	3.1	854.131	576.114	5.8	639.446	627.101	10.34	715.115	829.264	8.12	62.9583	1193.55	8.76	884.378	374.261	12.78	1482.34	1061.75	13.02	921.688	1876.38	12.42	773.101
3.12	861.191	1315.92	3.12	1057.73	317.502	3.12	1199.85	1721.49	3.12	1375.16	931.591	3.16	71.1633	561.041	4.12	894.932	941.446	7.34	1324.64	1341.5	3.12	520.552	1185.51	8.18	1265.37	88.727	3.12	854.937	575.811	5.82	640.187	626.264	10.36	716.131	827.947	8.14	64.1512	1193.78	8.78	885.169	375.611	12.8	1482.45	1061.84	13.04	921.701	1875.58	12.44	773.581
3.14	860.597	1315.68	3.14	1056.85	318.011	3.14	1199.11	1721.48	3.14	1373.82	931.448	3.18	70.8233	561.901	4.14	894.014	941.173	7.36	1325.01	1341.73	3.14	521.027	1186.34	8.2	1262.32	91.8318	3.14	855.642	575.726	5.84	640.438	625.449	10.38	716.273	826.653	8.16	64.8926	1193.59	8.8	886.002	377.007	12.82	1482.83	1062.64	13.06	921.645	1874.81	12.46	773.83
3.16	859.854	1315.98	3.16	1055.64	318.573	3.16	1198.38	1721.71	3.16	1372.73	931.333	3.2	70.653	562.714	4.16	893.079	941.219	7.38	1325.32	1342.03	3.16	521.514	1187.26	8.22	1259.24	95.2861	3.16	856.42	575.628	5.86	640.436	624.558	10.4	716.025	826.003	8.18	65.5192	1193.45	8.82	886.436	378.517	12.84	1483.84	1063.2	13.08	922.034	1873.96	12.48	774.243
3.18	858.983	1316.36	3.18	1054.53	318.87	3.18	1199.11	1721.17	3.18	1371.89	931.326	3.22	70.6257	563.266	4.18	892.13	941.498	7.4	1325.51	1342.78	3.18	521.609	1188.14	8.24	1258.12	95.206	3.18	857.531	576.067	5.88	640.1	623.624	10.42	715.996	825.411	8.2	65.8253	1192.86	8.84	886.706	379.837	12.86	1485.01	1062.67	13.1	921.791	1873.02	12.5	774.318
3.2	858.399	1317.1	3.2	1053.42	318.539	3.2	1199.19	1720.63	3.2	1370.91	931.314	3.24	69.9356	563.432	4.2	891.201	941.964	7.42	1325.97	1343.01	3.2	521.478	1189.09	8.26	1256.87	95.2805	3.2	858.664	575.566	5.9	640.418	622.704	10.44	717.048	824.657	8.22	66.514	1192.65	8.86	887.374	381.02	12.88	1485.61	1061.67	13.12	921.379	1871.88	12.52	774.295
3.22	857.998	1317.71	3.22	1052.79	318.623	3.22	1198.5	1720.04	3.22	1369.82	931.217	3.26	68.8244	563.649	4.22	890.294	941.955	7.44	1326.52	1343.16	3.22	521.324	1189.84	8.28	1255.7	94.9591	3.22	859.678	575.136	5.92	640.632	622.224	10.46	718.315	823.487	8.24	66.9891	1192.61	8.88	888.441	382.326	12.9	1485.66	1060.92	13.14	920.325	1870.92	12.54	774.523
3.24	857.753	1318.64	3.24	1052.26	319.13	3.24	1197.54	1719.65	3.24	1368.47	930.9	3.28	67.8795	563.499	4.24	888.925	941.23	7.46	1327.34	1343.38	3.24	521.579	1190.38	8.3	1254.67	95.0286	3.24	860.387	574.874	5.94	640.546	621.819	10.48	719.823	822.947	8.26	67.5091	1192.65	8.9	889.096	383.891	12.92	1485.48	1061.2	13.16	919.437	1870.12	12.56	774.546
3.26	857.64	1319.27	3.26	1051.88	320.399	3.26	1196.7	1719.27	3.26	1367.22	930.547	3.3	66.8057	564.094	4.26	887.216	940.174	7.48	1327.94	1343.89	3.26	522.458	1191.01	8.32	1253.53	94.6802	3.26	860.874	575.202	5.96	639.741	623.334	10.5	720.546	822.524	8.28	68.2715	1192.42	8.92	889.514	385.239	12.94	1486.12	1061.89	13.18	918.909	1869.39	12.58	774.881
3.28	857.3	1319.65	3.28	1051.09	321.118	3.28	1196.26	1719.16	3.28	1366.1	930.298	3.32	65.9712	564.691	4.28	885.631	939.44	7.5	1328.37	1344.57	3.28	523.24	1191.99	8.34	1252.16	94.4285	3.28	861.5	575.813	5.98	638.74	624.216	10.52	721.02	822.448	8.3	69.0341	1192.17	8.94	890.02	386.717	12.96	1487.06	1062.83	13.2	919.038	1868.45	12.6	775.063
3.3	856.684	1319.75	3.3	1050.47	321.717	3.3	1196	1718.62	3.3	1365.48	930.319	3.34	65.0453	565.757	4.3	884.641	939.102	7.52	1328.32	1345.12	3.3	523.555	1193.19	8.36	1250.9	93.7538	3.3	862.532	575.721	6	637.708	625.2	10.54	721.137	821.935	8.32	69.4439	1191.82	8.96	891.367	388.127	12.98	1488.08	1063.05	13.22	919.541	1867.54	12.62	775.392
3.32	855.968	1319.96	3.32	1049.63	321.81	3.32	1195.74	1717.94	3.32	1364.59	930.354	3.36	64.6869	566.17	4.32	884.054	939.238	7.54	1328.39	1345.43	3.32	522.91	1194.15	8.38	1250.15	93.6561	3.32	863.8	575.829	6.02	637.567	624.392	10.56	721.752	821.335	8.34	69.4795	1191.38	8.98	891.815	389.565	13	1488.07	1062.93	13.24	919.714	1866.39	12.64	775.618
3.34	855.234	1320.22	3.34	1048.87	322.272	3.34	1195.59	1716.86	3.34	1363.57	930.439	3.38	64.3797	566.649	4.34	883.439	939.221	7.56	1328.66	1345.67	3.34	522.417	1194.65	8.4	1249.33	93.5387	3.34	864.705	575.191	6.04	637.562	624.065	10.58	722.464	819.968	8.36	69.8423	1190.97	9	891.991	390.791	13.02	1487.83	1062.36	13.26	919.836	1865.31	12.66	775.699
3.36	854.728	1320.45	3.36	1048.19	322.936	3.36	1194.62	1716.29	3.36	1362.19	930.266	3.4	64.6868	567.682	4.36	882.465	939.054	7.58	1329.27	1345.58	3.36	522.384	1195.06	8.42	1248.21	93.5554	3.36	865.201	574.971	6.06	637.687	623.847	10.6	723.15	818.735	8.38	70.1161	1190.84	9.02	892.104	391.979	13.04	1487.92	1062.71	13.28	919.938	1864.25	12.68	775.895
3.38	854.422	1321.21	3.38	1047.72	323.612	3.38	1194.2	1716.14	3.38	1360.96	930.358	3.42	64.6219	569.462	4.38	881.033	938.735	7.6	1330.1	1345.75	3.38	523.393	1195.85	8.44	1246.82	93.0494	3.38	865.918	574.572	6.08	637.75	623.356	10.62	723.772	817.758	8.4	70.4388	1190.77	9.04	893.04	393.439	13.06	1489.28	1063.82	13.3	919.656	1863.51	12.7	775.916
3.4	854.028	1321.91	3.4	1047.07	323.946	3.4	1193.68	1715.84	3.4	1359.76	930.193	3.44	64.7183	571.83	4.4	879.555	938.402	7.62	1330.52	1346.15	3.4	524.041	1197.08	8.46	1245.87	92.9257	3.4	867.02	574.558	6.1	637.553	622.632	10.64	724.534	817.679	8.42	70.864	1190.54	9.06	894.151	394.237	13.08	1490.68	1065.63	13.32	918.937	1862.55	12.72	775.772
3.42	853.586	1322.62	3.42	1046.03	323.992	3.42	1193.43	1715.45	3.42	1358.57	929.922	3.46	63.8339	574.003	4.42	878.192	937.911	7.64	1330.51	1346.8	3.42	524.04	1198.46	8.48	1244.93	92.9841	3.42	868.28	574.742	6.12	637.436	621.391	10.66	725.509	817.163	8.44	71.7739	1189.87	9.08	894.836	395.027	13.1	1491.65	1066.16	13.34	918.255	1861.49	12.74	775.545
3.44	853.343	1323.12	3.44	1045.27	324.811	3.44	1192.7	1714.25	3.44	1357.34	929.424	3.48	64.0245	575.525	4.44	877.091	937.249	7.66	1330.13	1347.31	3.44	523.264	1199.43	8.5	1243.85	93.5007	3.44	869.217	574.744	6.14	637.058	619.988	10.68	726.728	816.459	8.46	72.0721	1189.41	9.1	895.372	395.856	13.12	1491.62	1065.64	13.36	918.747	1860.59	12.76	775.539
3.46	853.111	1323.68	3.46	1044.82	326.258	3.46	1191.92	1713.46	3.46	1356.17	929.27	3.5	64.6162	576.736	4.46	876.22	936.736	7.68	1330.1	1347.48	3.46	522.629	1200.18	8.52	1242.44	93.3566	3.46	869.955	574.605	6.16	636.481	618.605	10.7	727.877	815.373	8.48	72.0905	1189.03	9.12	896.083	397.305	13.14	1491.88	1065.26	13.38	919.32	1859.95	12.78	775.709
3.48	852.787	1324.03	3.48	1044.35	327.415	3.48	1191.22	1712.74	3.48	1355.15	929.529	3.52	65.5811	577.857	4.48	875.473	936.581	7.7	1330.38	1347.74	3.48	522.244	1200.89	8.54	1241.32	92.8419	3.48	870.465	574.147	6.18	635.695	617.539	10.72	728.369	814.961	8.5	72.2069	1188.74	9.14	897.138	398.373	13.16	1492.07	1066.45	13.4	919.314	1859.31	12.8	776.088
3.5	851.985	1324.04	3.5	1043.7	327.478	3.5	1190.48	1713.07	3.5	1353.97	929.938	3.54	66.0498	579.316	4.5	874.517	936.532	7.72	1331.01	1348.14	3.5	522.464	1201.85	8.56	1240.33	92.6239	3.5	870.988	574.129	6.2	635.31	616.677	10.74	728.455	814.974	8.52	72.6052	1188	9.16	898.354	399.267	13.18	1493.78	1068.82	13.42	918.574	1858.28	12.82	776.127
3.52	851.341	1324.33	3.52	1042.59	327.148	3.52	1189.6	1713.25	3.52	1352.66	930.254	3.56	65.6027	580.847	4.52	873.241	936.353	7.74	1331.59	1348.54	3.52	522.809	1203.06	8.58	1239.34	92.6697	3.52	871.692	574.06	6.22	635.548	615.746	10.76	728.931	814.995	8.54	72.9311	1187.38	9.18	898.871	400.474	13.2	1494.53	1069.22	13.44	918.114	1856.99	12.84	776.132
3.54	850.877	1325.16	3.54	1042.08	327.576	3.54	1189.21	1713.53	3.54	1351.2	929.95	3.58	65.3829	582.426	4.54	871.66	935.82	7.76	1332.02	1349.02	3.54	523.47	1204.05	8.6	1238.17	92.8827	3.54	872.529	574.258	6.24	636.101	614.8	10.78	730.356	814.517	8.56	73.3075	1187.08	9.2	899.26	402.185	13.22	1495.06	1068.59	13.46	917.697	1855.82	12.86	776.018
3.56	850.611	1325.97	3.56	1041.14	328.594	3.56	1189.16	1712.91	3.56	1350.03	929.65	3.6	65.3393	584.315	4.56	870.32	935.183	7.78	1332.16	1349.35	3.56	523.034	1205.43	8.62	1236.99	92.4764	3.56	873.487	574.207	6.26	636.723	613.399	10.8	732.229	813.459	8.58	73.7851	1186.87	9.22	900.049	403.605	13.24	1494.49	1067.58	13.48	917.622	1854.82	12.88	775.953
3.58	850.328	1326.64	3.58	1040.95	329.976	3.58	1189.28	1712.41	3.58	1349.04	929.467	3.62	66.0066	586.278	4.58	869.363	934.59	7.8	1332.04	1349.96	3.58	522.149	1206.71	8.64	1235.7	92.3712	3.58	874.144	574.161	6.28	636.484	612.598	10.82	733.406	812.431	8.6	74.1631	1186.55	9.24	901.301	404.39	13.26	1494.66	1069	13.5	917.488	1854.14	12.9	775.836
3.6	850.207	1327.22	3.6	1040.63	330.773	3.6	1188.65	1711.96	3.6	1348.11	930.056	3.64	66.8049	587.933	4.6	868.584	933.925	7.82	1331.81	1350.51	3.6	520.725	1208.22	8.66	1234.48	92.4746	3.6	874.92	573.73	6.3	637.579	609.484	10.84	733.844	811.785	8.62	74.2765	1186.03	9.26	902.056	405.275	13.28	1495.54	1070.66	13.52	917.605	1853.41	12.92	775.976
3.62	849.974	1327.85	3.62	1040.2	331.567	3.62	1187.58	1712.22	3.62	1346.98	930.782	3.66	67.3791	588.912	4.62	867.701	933.274	7.84	1331.67	1351.08	3.62	519.714	1209.2	8.68	1233.37	92.919	3.62	875.691	573.323	6.32	638.426	606.829	10.86	733.964	811.472	8.64	74.4273	1185.71	9.28	902.219	406.609	13.3	1496.6	1072.05	13.54	917.329	1852.49	12.94	776.211
3.64	849.695	1328.45	3.64	1039.63	332.328	3.64	1186.18	1712.87	3.64	1345.43	931.009	3.68	67.253	589.527	4.64	866.522	932.765	7.86	1331.68	1351.35	3.64	519.493	1209.84	8.7	1232.47	92.7809	3.64	876.477	573.192	6.34	639.736	604.457	10.88	734.772	811.296	8.66	74.807	1185.32	9.3	902.743	408.222	13.32	1497.37	1071.99	13.56	917.355	1851.58	12.96	776.287
3.66	849.424	1329.06	3.66	1038.46	333.093	3.66	1185.27	1713.36	3.66	1343.98	931.18	3.7	66.9938	590.284	4.66	865.248	932.293	7.88	1331.92	1351.6	3.66	519.673	1210.49	8.72	1231.36	92.473	3.66	877.303	573.335	6.36	640.271	604.59	10.9	736.034	810.873	8.68	75.0939	1184.75	9.32	903.704	409.412	13.34	1497.86	1071.72	13.58	917.302	1850.27	12.98	776.041
3.68	848.787	1329.75	3.68	1038.05	333.875	3.68	1184.64	1713.15	3.68	1342.67	931.593	3.72	67.0326	591.428	4.68	863.862	931.69	7.9	1332.13	1352.14	3.68	519.82	1211.29	8.74	1230.13	92.0464	3.68	878.264	573.068	6.38	640.665	604.958	10.92	736.756	810.773	8.7	75.174	1184.11	9.34	904.544	410.663	13.36	1497.97	1071.81	13.6	917.342	1848.96	13	775.491
3.7	848.28	1330.47	3.7	1037.58	334.212	3.7	1183.9	1712.61	3.7	1341.59	932.295	3.74	67.7445	592.797	4.7	862.498	930.809	7.92	1332.37	1352.96	3.7	519.852	1212.51	8.76	1228.94	92.1675	3.7	879.013	572.85	6.4	641.341	604.748	10.94	737.008	810.629	8.72	75.3128	1183.72	9.36	904.927	411.954	13.38	1498.39	1072.12	13.62	916.833	1847.63	13.02	775.329
3.72	847.739	1330.93	3.72	1037.33	334.795	3.72	1183.06	1711.95	3.72	1340.35	932.513	3.76	68.6067	594.277	4.72	861.266	930.175	7.94	1332.41	1353.65	3.72	519.597	1213.53	8.78	1227.92	92.146	3.72	879.702	571.948	6.42	641.705	604.369	10.96	737.347	810.619	8.74	75.6424	1183.58	9.38	905.228	413.362	13.4	1498.88	1072.89	13.64	916.349	1846.77	13.04	775.373
3.74	847.942	1331.61	3.74	1036.97	335.81	3.74	1182.08	1711.71	3.74	1339.06	932.124	3.78	69.032	595.974	4.74	860.111	930.044	7.96	1332.07	1353.75	3.74	519.688	1214.44	8.8	1227.03	92.425	3.74	880.495	571.828	6.44	642.379	603.329	10.98	738.349	810.158	8.76	76.0476	1183.24	9.4	906.011	414.245	13.42	1499.35	1072.84	13.66	916.474	1846.46	13.06	775.673
3.76	847.825	1332.08	3.76	1036.36	337.104	3.76	1181.76	1711.55	3.76	1337.87	932.084	3.8	69.3727	597.729	4.76	859.252	929.861	7.98	1331.65	1353.68	3.76	519.608	1215.17	8.82	1226	92.5689	3.76	881.543	571.892	6.46	642.95	602.143	11	739.71	809.711	8.78	75.909	1182.84	9.42	906.854	415.136	13.44	1499.7	1073.01	13.68	916.535	1845.86	13.08	775.731
3.78	847.361	1332.68	3.78	1035.92	338.365	3.78	1181.64	1711.58	3.78	1336.82	932.516	3.82	69.2351	599.227	4.78	858.501	929.079	8	1331.31	1353.92	3.78	519.844	1215.93	8.84	1224.76	93.0279	3.78	882.686	572.589	6.48	642.885	601.689	11.02	740.575	809.545	8.8	75.6436	1182.33	9.44	907.371	416.321	13.46	1499.87	1073.03	13.7	916.772	1844.97	13.1	775.159
3.8	846.557	1333.35	3.8	1035.72	338.888	3.8	1181.55	1711.47	3.8	1335.6	933.101	3.84	69.1815	600.491	4.8	857.805	927.827	8.02	1331.36	1354.58	3.8	519.301	1216.77	8.86	1223.48	92.8541	3.8	883.197	572.986	6.5	642.489	601.82	11.04	741.283	809.646	8.82	75.5327	1182.04	9.46	907.517	417.962	13.48	1500.48	1073.07	13.72	916.375	1843.47	13.12	774.701
3.82	845.874	1334.15	3.82	1035.49	339.113	3.82	1181.25	1710.99	3.82	1334.24	933.635	3.86	69.1736	601.583	4.82	856.922	926.748	8.04	1331.24	1355.37	3.82	518.794	1217.62	8.88	1222.36	92.9548	3.82	883.836	572.807	6.52	642.147	602.094	11.06	741.882	809.47	8.84	75.7509	1181.44	9.48	907.817	419.298	13.5	1500.89	1073.13	13.74	916.35	1842.09	13.14	774.615
3.84	845.121	1334.8	3.84	1034.99	339.407	3.84	1180.98	1710.09	3.84	1332.54	933.723	3.88	69.6107	602.884	4.84	855.86	926.366	8.06	1331.35	1355.76	3.84	518.504	1218.87	8.9	1221.44	93.0856	3.84	884.553	572.299	6.54	642.023	601.756	11.08	742.69	808.717	8.86	75.7381	1180.91	9.5	908.65	420.083	13.52	1501.6	1073.39	13.76	916.367	1841.12	13.16	775.025
3.86	844.461	1334.9	3.86	1033.82	340.093	3.86	1180.53	1709.36	3.86	1331.33	933.827	3.9	69.8567	604.246	4.86	854.77	926.067	8.08	1331.46	1355.98	3.86	518.647	1219.87	8.92	1220.19	93.386	3.86	885.651	572.044	6.56	642.802	601.564	11.1	743.207	807.77	8.88	75.7478	1180.49	9.52	909.705	420.895	13.54	1501.67	1073.97	13.78	916.846	1840.65	13.18	775.121
3.88	844.146	1334.89	3.88	1032.97	341.025	3.88	1180.06	1708.74	3.88	1330.21	933.934	3.92	69.7822	605.72	4.88	853.438	925.455	8.1	1331.79	1356.38	3.88	518.679	1220.77	8.94	1218.76	93.4616	3.88	886.664	571.905	6.58	643.067	601.526	11.12	743.433	807.362	8.9	75.9317	1180.22	9.54	910.449	421.768	13.56	1501.77	1074	13.8	916.812	1840.06	13.2	774.801
3.9	843.927	1335.12	3.9	1032.53	341.62	3.9	1178.98	1708.93	3.9	1329.28	934.392	3.94	69.2468	607.232	4.9	852.175	924.435	8.12	1331.69	1357.24	3.9	518.509	1221.2	8.96	1217.38	93.3121	3.9	887.257	572.238	6.6	643.852	601.089	11.14	743.812	807.405	8.92	75.7747	1179.84	9.56	910.806	423.09	13.58	1501.24	1073.77	13.82	916.386	1839.26	13.22	774.247
3.92	843.694	1335.97	3.92	1032.54	342.453	3.92	1178.16	1709.05	3.92	1328.19	934.869	3.96	69.6628	607.883	4.92	851.154	923.479	8.14	1331.25	1358.2	3.92	518.687	1221.76	8.98	1216.32	93.3688	3.92	887.978	572.313	6.62	643.306	600.715	11.16	744.861	807.646	8.94	75.1973	1179.53	9.58	911.419	424.019	13.6	1501.26	1073.77	13.84	915.694	1838.06	13.24	773.967
3.94	843.003	1336.96	3.94	1032.24	343.495	3.94	1177.54	1709.06	3.94	1327.25	935.651	3.98	70.0307	608.192	4.94	850.451	922.981	8.16	1330.86	1358.83	3.94	518.488	1222.73	9	1215.31	93.347	3.94	888.907	572.547	6.64	643.529	600.113	11.18	746.309	807.616	8.96	74.5474	1179.33	9.6	912.294	424.836	13.62	1501.79	1073.94	13.86	915.59	1837.19	13.26	773.721
3.96	842.683	1337.53	3.96	1032.7	343.83	3.96	1178.97	1710.17	3.96	1326.82	936.202	4	70.7375	608.456	4.96	849.902	923.162	8.18	1330.77	1359	3.96	518.397	1222.64	9.02	1214.05	93.4227	3.96	889.743	573.235	6.66	643.749	599.87	11.2	747.471	806.97	8.98	74.244	1179.04	9.62	913.261	425.351	13.64	1502.39	1074.44	13.88	915.86	1836.2	13.28	773.536
3.98	842.093	1337.23	3.98	1032.9	343.711	3.98	1180.17	1711.25	3.98	1326.45	936.79	4.02	70.7146	609.642	4.98	849.239	922.982	8.2	1330.98	1359.25	3.98	517.678	1222.94	9.04	1212.7	93.3718	3.98	890.411	573.847	6.68	644.344	599.348	11.22	747.734	806.077	9	74.4179	1178.38	9.64	913.522	426.55	13.66	1502.82	1074.53	13.9	916.042	1835.6	13.3	773.51
4	841.9	1336.76	4	1033.15	343.031	4	1181.01	1712.55	4	1326.05	937.153	4.04	71.3281	611.368	5	848.325	922.569	8.22	1331.23	1359.95	4	517.604	1223.08	9.06	1211.55	93.4977	4	890.558	574.588	6.7	644.644	598.486	11.24	747.712	805.491	9.02	74.1936	1177.96	9.66	914.314	428.095	13.68	1502.46	1075.32	13.92	916.093	1834.76	13.32	773.683
4.02	841.566	1336.62	4.02	1032.54	343.391	4.02	1180.7	1712.26	4.02	1324.95	937.543	4.06	71.7404	613.117	5.02	847.234	921.72	8.24	1331.16	1360.81	4.02	517.258	1224.38	9.08	1210.83	93.8134	4.02	891.04	574.811	6.72	644.404	597.778	11.26	747.86	805.512	9.04	74.0821	1177.76	9.68	915.485	429.04	13.7	1502.41	1075.98	13.94	915.887	1833.89	13.34	773.69
4.04	841.096	1337.17	4.04	1032.04	344.374	4.04	1180.61	1711.77	4.04	1324.07	938.236	4.08	71.8317	614.623	5.04	846.022	921.06	8.26	1330.56	1361.59	4.04	517.264	1225.24	9.1	1210.18	94.2583	4.04	891.614	574.957	6.74	644.44	597.535	11.28	748.707	805.937	9.06	73.9932	1177.48	9.7	916.693	429.231	13.72	1502.44	1076.51	13.96	916.008	1833.31	13.36	773.007
4.06	840.691	1338.13	4.06	1031.62	345.763	4.06	1180.33	1711.21	4.06	1322.89	938.128	4.1	71.7068	615.653	5.06	844.89	920.525	8.28	1329.94	1362.14	4.06	516.923	1225.92	9.12	1209.06	94.7079	4.06	892.502	574.906	6.76	644.846	597.407	11.3	749.89	806.203	9.08	74.0134	1176.99	9.72	917.54	429.624	13.74	1503.28	1076.55	13.98	915.907	1832.82	13.38	772.287
4.08	840.127	1338.97	4.08	1031.34	347.062	4.08	1179.53	1710.54	4.08	1321.96	938.242	4.12	72.4483	616.344	5.08	843.804	920.182	8.3	1329.64	1362.77	4.08	516.29	1226.99	9.14	1207.58	95.058	4.08	892.796	574.896	6.78	644.962	597.196	11.32	751.138	805.92	9.1	73.75	1176.32	9.74	918.212	431.058	13.76	1503.88	1076.49	14	915.883	1832.4	13.4	771.923
4.1	839.709	1339.4	4.1	1030.75	347.405	4.1	1178.65	1710.29	4.1	1320.81	938.406	4.14	73.2789	617.138	5.1	842.904	919.992	8.32	1329.84	1363.51	4.1	515.366	1228.24	9.16	1206.33	95.3271	4.1	893.324	575.039	6.8	645.042	596.438	11.34	751.953	805.46	9.12	73.3545	1175.94	9.76	919.196	432.294	13.78	1504.21	1076.96	14.02	915.615	1831.56	13.42	772.439
4.12	839.1	1339.58	4.12	1029.76	347.727	4.12	1178.14	1709.9	4.12	1320.03	939.443	4.16	73.4759	618.448	5.12	842.03	919.689	8.34	1329.95	1364.31	4.12	514.727	1229.62	9.18	1205.81	95.5549	4.12	894.108	575.411	6.82	645.297	595.763	11.36	752.247	804.872	9.14	73.3526	1175.59	9.78	920.423	432.727	13.8	1503.85	1077.73	14.04	915.464	1830.83	13.44	772.778
4.14	838.445	1339.78	4.14	1028.4	347.961	4.14	1177.81	1709.49	4.14	1319.28	940.47	4.18	72.7377	620.302	5.14	841.029	919.076	8.36	1329.53	1364.94	4.14	514.742	1230.62	9.2	1205.15	95.466	4.14	895.332	575.548	6.84	646.594	595.245	11.38	752.381	804.861	9.16	73.4492	1175.17	9.8	922.103	432.937	13.82	1503.57	1078.18	14.06	915.334	1830.44	13.46	772.709
4.16	837.91	1340.34	4.16	1027.24	348.885	4.16	1177.71	1708.59	4.16	1318.49	941.079	4.2	72.4975	622.128	5.16	839.875	918.491	8.38	1329.12	1365.62	4.16	514.827	1231.56	9.22	1204.04	95.8659	4.16	895.961	575.46	6.86	646.39	594.497	11.4	753.089	805.078	9.18	73.425	1174.46	9.82	923.341	433.836	13.84	1503.42	1078.47	14.08	915.119	1829.59	13.48	770.649
4.18	837.462	1341.01	4.18	1026.59	349.712	4.18	1177.46	1707.9	4.18	1317.52	941.325	4.22	73.0366	623.541	5.18	838.698	917.881	8.4	1328.83	1366.25	4.18	514.173	1232.44	9.24	1202.57	96.4219	4.18	896.575	575.182	6.88	645.074	593.937	11.42	754.155	805.267	9.2	72.8754	1173.94	9.84	923.962	435.142	13.86	1503.68	1078.13	14.1	914.985	1828.5	13.5	770.109
4.2	837.383	1341.94	4.2	1026.07	350.631	4.2	1176.64	1707.18	4.2	1316.75	941.785	4.24	74.4793	624.678	5.2	837.729	917.766	8.42	1329.09	1367.14	4.2	513.016	1233.5	9.26	1201.6	96.966	4.2	897.34	574.714	6.9	641.489	592.728	11.44	755.043	804.963	9.22	72.318	1173.64	9.86	924.305	436.013	13.88	1504.22	1077.95	14.12	914.838	1826.92	13.52	770.116
4.22	837.042	1342.42	4.22	1025.65	351.29	4.22	1175.69	1706.8	4.22	1315.79	942.287	4.26	75.2408	625.978	5.22	836.695	918.165	8.44	1328.96	1367.8	4.22	512.552	1234.74	9.28	1200.94	97.0173	4.22	898.455	574.692	6.92	641.772	592.55	11.46	754.775	804.12	9.24	72.1534	1173.43	9.88	925.701	436.349	13.9	1504.26	1077.54	14.14	914.412	1825.68	13.54	771.553
4.24	836.62	1343.06	4.24	1024.75	351.814	4.24	1174.61	1706.18	4.24	1314.81	942.96	4.28	75.5555	627.588	5.24	835.573	919.066	8.46	1328.55	1368.43	4.24	512.85	1236.11	9.3	1200.08	97.1807	4.24	899.124	574.779	6.94	639.301	591.632	11.48	754.057	803.468	9.26	71.8771	1172.92	9.9	927.334	437.045	13.92	1504.03	1077.21	14.16	914.102	1824.84	13.56	771.371
4.26	835.686	1343.39	4.26	1024.05	352.959	4.26	1173.98	1705.85	4.26	1313.7	943.355	4.3	75.9177	629.093	5.26	834.185	919.885	8.48	1328.12	1368.92	4.26	513.019	1237.28	9.32	1198.77	97.4266	4.26	899.675	575.09	6.96	638.254	590.994	11.5	753.656	803.345	9.28	71.4126	1172.36	9.92	928.329	438.008	13.94	1503.18	1080.12	14.18	913.749	1824.34	13.58	769.707
4.28	834.813	1343.88	4.28	1023.55	354.301	4.28	1173.37	1705.29	4.28	1312.65	943.766	4.32	77.1001	630.269	5.28	833.214	919.534	8.5	1327.84	1369.84	4.28	513.284	1238.28	9.34	1197.69	97.8884	4.28	900.028	575.325	6.98	634.717	589.229	11.52	754.659	804.086	9.3	70.5698	1172.08	9.94	929.164	438.832	13.96	1502.96	1080.93	14.2	913.552	1823.77	13.6	768.085
4.3	833.885	1343.84	4.3	1023.3	355.511	4.3	1173.44	1704.83	4.3	1311.61	944.073	4.34	78.153	630.802	5.3	832.578	918.356	8.52	1327.89	1370.8	4.3	512.984	1239.08	9.36	1197.01	97.8537	4.3	900.828	575.67	7	635.075	587.895	11.54	756.163	804.574	9.32	70.3006	1171.49	9.96	929.991	438.992	13.98	1503.01	1081.91	14.22	913.152	1822.61	13.62	765.92
4.32	833.271	1343.96	4.32	1022.91	355.721	4.32	1173.81	1704.07	4.32	1310.59	944.688	4.36	78.5105	631.886	5.32	832.076	916.817	8.54	1327.95	1371.81	4.32	512.859	1239.91	9.38	1196.41	98.5902	4.32	901.953	576.05	7.02	635.403	586.835	11.56	757.406	804.456	9.34	70.2133	1171.12	9.98	931.128	438.764	14	1503.5	1079.28	14.24	912.545	1821.14	13.64	766.051
4.34	833	1344.3	4.34	1022.05	355.757	4.34	1174.06	1703	4.34	1309.66	945.46	4.38	78.9873	633.214	5.34	830.893	916.198	8.56	1328	1372.34	4.34	512.656	1240.77	9.4	1195.27	99.352	4.34	903.004	575.804	7.04	635.513	586.271	11.58	757.554	803.424	9.36	70.0105	1170.59	10	932.181	439.148	14.02	1503.57	1078.77	14.26	912.121	1819.79	13.66	767.007
4.36	832.782	1345.22	4.36	1021.2	356.349	4.36	1173.73	1701.85	4.36	1308.95	946.429	4.4	79.9527	634.869	5.36	829.402	916.725	8.58	1327.88	1372.73	4.36	512.923	1241.81	9.42	1193.83	100.137	4.36	903.65	575.35	7.06	634.834	585.653	11.6	757.191	802.66	9.38	69.0703	1170.46	10.02	933.299	439.938	14.04	1503.5	1078.57	14.28	911.805	1818.9	13.68	769.068
4.38	832.585	1346.14	4.38	1020.69	357.855	4.38	1172.67	1701.07	4.38	1308.23	947.129	4.42	81.1121	636.165	5.38	827.919	917.488	8.6	1327.75	1373.22	4.38	513.169	1242.67	9.44	1193.05	100.224	4.38	904.127	575.115	7.08	634.324	584.929	11.62	756.948	802.653	9.4	68.3236	1170.02	10.04	934.565	440.874	14.06	1502.81	1081.16	14.3	911.686	1818.35	13.7	769.788
4.4	832.164	1346.91	4.4	1020.36	359.527	4.4	1171.47	1700.93	4.4	1307.57	948.009	4.44	81.805	637.458	5.4	826.796	917.936	8.62	1327.6	1374	4.4	513.131	1243.5	9.46	1192.53	100.301	4.4	905.003	575.112	7.1	633.872	583.983	11.64	757.075	803.198	9.42	67.4249	1170.01	10.06	935.603	441.637	14.08	1502.53	1084.89	14.32	911.14	1817.86	13.72	768.789
4.42	831.497	1347.39	4.42	1020.22	360.774	4.42	1170.74	1700.63	4.42	1306.52	948.402	4.46	82.5086	638.663	5.42	825.894	917.473	8.64	1327.48	1375.01	4.42	513.046	1244.34	9.48	1191.81	100.53	4.42	905.809	575.258	7.12	633.676	583.41	11.66	757.251	803.509	9.44	67.0639	1169.67	10.08	936.655	442.548	14.1	1502.16	1088.19	14.34	910.651	1817.06	13.74	769.012
4.44	830.799	1348.09	4.44	1019.4	361.361	4.44	1170.62	1700.19	4.44	1305.31	948.488	4.48	83.1548	639.733	5.44	825.121	916.84	8.66	1327.05	1375.89	4.44	512.884	1245.35	9.5	1190.54	101.254	4.44	906.191	575.512	7.14	633.59	582.689	11.68	757.489	803.187	9.46	66.7496	1169.1	10.1	938.05	443.335	14.12	1502.24	1089.02	14.36	909.842	1815.84	13.76	767.776
4.46	830.115	1348.72	4.46	1018.68	362.045	4.46	1170.96	1699.28	4.46	1303.97	948.245	4.5	84.379	640.445	5.46	823.963	916.434	8.68	1326.76	1376.51	4.46	512.809	1246.35	9.52	1189.29	101.81	4.46	906.558	575.781	7.16	634.064	581.928	11.7	757.659	802.465	9.48	66.5701	1168.41	10.12	939.773	443.689	14.14	1501.99	1088.67	14.38	909.373	1814.33	13.78	768.785
4.48	829.571	1349.2	4.48	1018.14	362.898	4.48	1170.69	1698.35	4.48	1303.23	948.945	4.52	85.8349	640.965	5.48	822.605	915.984	8.7	1326.57	1376.88	4.48	512.699	1247.26	9.54	1188.71	102.659	4.48	907.399	575.583	7.18	634.455	580.957	11.72	758.184	802.06	9.5	66.2317	1167.96	10.14	941.466	443.88	14.16	1502.13	1089.01	14.4	908.879	1813.13	13.8	766.746
4.5	829.074	1349.59	4.5	1017.9	363.971	4.5	1170.2	1697.46	4.5	1302.68	949.924	4.54	87.1436	641.451	5.5	821.219	915.734	8.72	1326.76	1377.48	4.5	513.497	1248.15	9.56	1188.03	103.15	4.5	908.492	575.054	7.2	634.834	580.348	11.74	758.503	802.127	9.52	65.604	1167.71	10.16	942.763	444.184	14.18	1502.43	1090.32	14.42	908.643	1812.58	13.82	768.476
4.52	828.536	1349.95	4.52	1017.58	364.704	4.52	1169.31	1696.89	4.52	1302.14	951.111	4.56	88.0119	642.206	5.52	820.151	915.297	8.74	1327.18	1378.28	4.52	514.121	1248.93	9.58	1187.23	103.528	4.52	909.353	574.584	7.22	634.791	579.678	11.76	758.879	802.576	9.54	64.7344	1167.29	10.18	943.63	445.075	14.2	1503.04	1092	14.44	908.356	1812.51	13.84	769.034
4.54	828.117	1350.44	4.54	1016.48	365.036	4.54	1168.61	1696.56	4.54	1301.09	951.734	4.58	88.8443	643.092	5.54	819.15	915.386	8.76	1327.4	1379.11	4.54	514.724	1249.77	9.6	1186.07	103.735	4.54	909.823	574.555	7.24	634.665	578.707	11.78	758.929	802.593	9.56	64.1559	1166.79	10.2	944.989	445.618	14.22	1502.92	1093.37	14.46	908.336	1812.36	13.86	770.133
4.56	827.601	1350.84	4.56	1015.32	365.421	4.56	1168.1	1696.06	4.56	1299.87	951.877	4.6	90.2559	643.755	5.56	817.914	915.693	8.78	1327.16	1379.73	4.56	514.277	1250.58	9.62	1185.33	104.067	4.56	910.269	574.464	7.26	634.799	577.307	11.8	759.04	802.105	9.58	63.4657	1166.69	10.22	946.634	446.652	14.24	1502.98	1094.03	14.48	908.384	1811.33	13.88	769.826
4.58	827.184	1351.65	4.58	1014.57	366.294	4.58	1168.44	1695.17	4.58	1298.54	951.656	4.62	91.77	644.301	5.58	816.611	916.56	8.8	1326.66	1380.24	4.58	513.859	1251.65	9.64	1184.69	104.666	4.58	911.158	574.698	7.28	635.455	576.217	11.82	758.776	800.756	9.6	63.0936	1166.55	10.24	947.831	447.71	14.26	1502.79	1094.13	14.5	907.863	1809.88	13.9	769.472
4.6	826.552	1352.39	4.6	1014.44	367.607	4.6	1168.93	1694.1	4.6	1297.64	951.998	4.64	93.0694	644.755	5.6	815.361	916.999	8.82	1326.48	1380.94	4.6	513.621	1252.63	9.66	1183.96	105.232	4.6	912.455	574.558	7.3	635.859	575.711	11.84	758.41	800.174	9.62	62.4439	1166.38	10.26	948.633	448.378	14.28	1502.73	1093.99	14.52	906.888	1808.6	13.92	770.662
4.62	825.716	1352.82	4.62	1014.33	368.681	4.62	1168.96	1693.02	4.62	1296.95	952.904	4.66	94.1791	645.217	5.62	814.476	917.056	8.84	1326.54	1381.76	4.62	514.186	1253.56	9.68	1182.78	105.615	4.62	913.64	574.456	7.32	635.637	575.582	11.86	758.244	800.345	9.64	62.1045	1165.68	10.28	949.855	448.756	14.3	1502.29	1094.02	14.54	905.727	1808.21	13.94	770.813
4.64	824.858	1352.99	4.64	1013.59	368.911	4.64	1168.24	1692.2	4.64	1296.61	954.045	4.68	95.3578	645.547	5.64	813.751	916.287	8.86	1326.89	1382.43	4.64	515.098	1254.31	9.7	1181.49	106.144	4.64	914.083	574.1	7.34	635.169	575.124	11.88	758.794	801.302	9.66	61.6506	1165.1	10.3	951.847	449.128	14.32	1501.72	1094.76	14.56	905.249	1807.77	13.96	771.041
4.66	824.3	1353.27	4.66	1013.03	369.018	4.66	1167.01	1691.46	4.66	1296.11	954.724	4.7	95.8717	646.472	5.66	812.742	915.298	8.88	1326.74	1382.83	4.66	515.781	1254.87	9.72	1180.73	107.106	4.66	914.821	574.089	7.36	635.342	574.381	11.9	759.578	801.076	9.68	61.1377	1164.73	10.32	953.438	450.037	14.34	1501.2	1095.63	14.58	905.023	1807.17	13.98	770.859
4.68	823.88	1353.61	4.68	1012.58	369.373	4.68	1166.18	1690.96	4.68	1295.38	955.143	4.72	96.3898	647.758	5.68	811.211	914.605	8.9	1326.65	1383.1	4.68	516.227	1255.79	9.74	1180.11	107.97	4.68	915.488	573.708	7.38	635.578	573.448	11.92	759.557	800.234	9.7	60.4855	1164.51	10.34	954.242	450.887	14.36	1500.85	1096.4	14.6	905.283	1805.89	14	768.377
4.7	823.51	1354.01	4.7	1012.85	370.564	4.7	1165.33	1690.44	4.7	1294.21	955.398	4.74	97.3328	649.408	5.7	809.933	914.468	8.92	1326.1	1383.8	4.7	516.279	1256.58	9.76	1179.42	108.554	4.7	916.233	572.982	7.4	635.493	572.355	11.94	759.154	799.082	9.72	59.9491	1164.1	10.36	955.233	451.747	14.38	1501.11	1097.08	14.62	905.361	1804.87	14.02	768.344
4.72	822.885	1354.31	4.72	1012.84	371.986	4.72	1164.97	1689.74	4.72	1292.89	955.513	4.76	98.9994	650.482	5.72	808.932	914.982	8.94	1325.67	1384.59	4.72	516.51	1257.63	9.78	1178.38	108.978	4.72	916.566	572.28	7.42	634.917	571.19	11.96	758.327	799.345	9.74	59.8085	1163.63	10.38	956.524	453.249	14.4	1501.22	1097.67	14.64	905.379	1803.87	14.04	768.103
4.74	822.14	1354.58	4.74	1012.44	373.323	4.74	1164.38	1688.92	4.74	1291.71	955.796	4.78	100.559	650.739	5.74	808.321	915.618	8.96	1325.82	1385.47	4.74	516.969	1258.15	9.8	1177.3	109.658	4.74	917.464	571.875	7.44	633.96	570.339	11.98	758.423	800.297	9.76	59.7381	1163.45	10.4	958.278	454.316	14.42	1501.19	1098.31	14.66	904.5	1803.32	14.06	770.922
4.76	821.377	1354.86	4.76	1011.44	374.392	4.76	1163.94	1687.77	4.76	1290.77	956.162	4.8	101.728	650.922	5.76	807.588	915.719	8.98	1326.02	1385.94	4.76	517.51	1258.87	9.82	1176.73	110.822	4.76	918.497	571.843	7.46	633.405	569.947	12	758.354	801.508	9.78	59.6255	1163.3	10.42	959.212	455.586	14.44	1500.75	1099.06	14.68	903.848	1802.7	14.08	768.736
4.78	820.647	1355	4.78	1010.81	375.217	4.78	1163.52	1686.73	4.78	1290.13	956.44	4.82	102.89	655.441	5.78	806.726	915.393	9	1326.39	1386.37	4.78	518.214	1259.66	9.84	1175.77	111.569	4.78	919.236	571.394	7.48	633.386	569.594	12.02	758.634	801.66	9.8	59.2097	1163.01	10.44	960.309	456.143	14.46	1500.36	1099.68	14.7	902.535	1802.21	14.1	766.667
4.8	820.044	1355.21	4.8	1010.59	375.765	4.8	1163.32	1685.63	4.8	1289.61	956.796	4.84	103.901	659.072	5.8	805.661	914.579	9.02	1326.22	1386.8	4.8	518.682	1261.06	9.86	1174.92	112.673	4.8	919.296	570.584	7.5	634.141	569.017	12.04	758.431	801.101	9.82	58.9264	1162.53	10.46	961.763	457.275	14.48	1500	1100.13	14.72	902.171	1801.36	14.12	766.744
4.82	819.59	1355.63	4.82	1010.4	376.247	4.82	1162.83	1685.03	4.82	1288.94	957.303	4.86	104.482	662.277	5.82	804.559	913.868	9.04	1326.17	1387.53	4.82	519.272	1262.29	9.88	1173.92	113.251	4.82	919.902	569.996	7.52	634.563	568.144	12.06	758.006	800.843	9.84	58.5807	1162.18	10.48	963.555	457.919	14.5	1499.87	1100.85	14.74	901.722	1800.33	14.14	766.404
4.84	819.179	1355.9	4.84	1009.65	376.725	4.84	1162.35	1684.58	4.84	1287.96	958.209	4.88	104.107	661.666	5.84	803.467	913.47	9.06	1326.03	1388.4	4.84	519.946	1262.72	9.9	1173.26	113.887	4.84	920.355	569.411	7.54	634.351	567.234	12.08	757.607	800.996	9.86	58.2037	1161.91	10.5	964.852	459.003	14.52	1499.91	1102	14.76	901.84	1799.18	14.16	765.915
4.86	818.541	1356.22	4.86	1008.98	377.392	4.86	1161.84	1684.1	4.86	1286.71	958.674	4.9	104.04	662.733	5.86	802.484	913.77	9.08	1325.66	1389.11	4.86	520.532	1262.93	9.92	1172.42	114.15	4.86	921.011	569.293	7.56	633.842	566.06	12.1	757.617	800.992	9.88	57.8178	1161.54	10.52	965.772	459.985	14.54	1499.96	1103.03	14.78	901.575	1798.04	14.18	765.524
4.88	817.51	1356.28	4.88	1007.84	377.959	4.88	1162.09	1683.13	4.88	1285.59	959	4.92	104.927	663.504	5.88	801.745	914.543	9.1	1325.57	1389.44	4.88	521.524	1263.25	9.94	1171.27	114.837	4.88	921.375	568.876	7.58	633.013	565.336	12.12	757.796	800.152	9.9	57.8292	1161.02	10.54	966.752	460.738	14.56	1499.7	1103.32	14.8	901.235	1797.44	14.2	768.599
4.9	816.412	1356.74	4.9	1006.81	378.743	4.9	1162.45	1682.15	4.9	1284.23	958.963	4.94	106.238	664.6	5.9	801.406	915.182	9.12	1325.62	1389.99	4.9	522.492	1264.1	9.96	1170.44	115.319	4.9	921.873	568.504	7.6	632.523	564.672	12.14	757.65	799.511	9.92	58.0686	1160.66	10.56	968.461	461.402	14.58	1499.07	1103.13	14.82	900.689	1797.15	14.22	771.746
4.92	815.599	1357.22	4.92	1005.54	379.447	4.92	1162.66	1681.03	4.92	1283.07	959.36	4.96	107.557	665.129	5.92	801.039	914.876	9.14	1325.65	1390.69	4.92	523.513	1264.95	9.98	1169.99	115.532	4.92	922.561	568.259	7.62	632.011	564.089	12.16	756.984	799.239	9.94	57.9986	1160.52	10.58	970.119	462.446	14.6	1498.31	1102.68	14.84	900.237	1796.82	14.24	771.978
4.94	815.156	1357.54	4.94	1005.08	380.434	4.94	1162.4	1680.11	4.94	1281.81	959.975	4.98	107.566	666.221	5.94	800.115	913.864	9.16	1325.47	1391.8	4.94	524.157	1265.86	10	1169.62	115.737	4.94	922.907	567.841	7.64	632.185	562.974	12.18	756.511	799.169	9.96	57.7856	1160.8	10.6	971.465	463.48	14.62	1497.83	1103.22	14.86	899.711	1795.87	14.26	771.403
4.96	814.936	1357.69	4.96	1005.04	381.222	4.96	1162.13	1679.1	4.96	1281.07	960.303	5	108.173	666.237	5.96	800.011	912.278	9.18	1325.29	1392.43	4.96	525.026	1266.47	10.02	1168.83	116.495	4.96	923.408	567.42	7.66	631.956	561.846	12.2	756.303	798.724	9.98	57.4779	1160.86	10.62	972.412	464.255	14.64	1497.61	1104.46	14.88	899.415	1794.73	14.28	771.389
4.98	814.49	1357.7	4.98	1004.8	382.179	4.98	1161.88	1678.31	4.98	1280.47	960.385	5.02	108.492	666.571	5.98	799.911	911.424	9.2	1325.33	1392.9	4.98	526.167	1266.58	10.04	1167.72	117.589	4.98	923.531	566.476	7.68	631.668	561.005	12.22	756.096	797.605	10	57.5764	1160.82	10.64	973.034	465.082	14.66	1497.29	1105.92	14.9	898.925	1793.84	14.3	771.808
5	813.691	1357.52	5	1004.23	382.803	5	1161.51	1677.82	5	1279.87	960.518	5.04	108.768	667.521	6	800.11	911.703	9.22	1325.36	1393.14	5	527.207	1266.93	10.06	1166.86	118.041	5	923.991	565.779	7.7	631.298	560.461	12.24	755.598	796.602	10.02	57.3848	1160.38	10.66	974.11	466.543	14.68	1496.78	1106.53	14.92	898.842	1793.43	14.32	772.529
5.02	812.67	1357.68	5.02	1003.38	383.464	5.02	1160.71	1677.6	5.02	1278.92	960.871	5.06	109.193	668.716	6.02	799.037	913	9.24	1325.56	1393.83	5.02	528.075	1267.69	10.08	1166.19	118.071	5.02	924.414	565.227	7.72	631.235	559.702	12.26	754.767	795.685	10.04	57.2099	1160.01	10.68	974.966	468.267	14.7	1496.02	1106.34	14.94	898.881	1792.58	14.34	772.763
5.04	811.67	1357.93	5.04	1002.8	384.15	5.04	1160.26	1677.2	5.04	1277.84	961.362	5.08	110.137	669.976	6.04	798.047	914.189	9.26	1325.72	1394.71	5.04	528.944	1268.73	10.1	1165.38	118.325	5.04	924.941	565.108	7.74	631.723	558.63	12.28	754.364	795.503	10.06	57.0432	1159.57	10.7	975.906	469.095	14.72	1495.36	1106.2	14.96	898.779	1791.67	14.36	772.808
5.06	811.162	1358.63	5.06	1002.38	385.339	5.06	1159.74	1676.41	5.06	1276.94	961.542	5.1	112.107	669.688	6.06	797.278	914.423	9.28	1325.63	1395.74	5.06	529.982	1269.19	10.12	1164.24	119.176	5.06	924.897	564.376	7.76	631.826	557.572	12.3	754.363	795.383	10.08	57.129	1159.23	10.72	976.646	469.748	14.74	1494.96	1106.2	14.98	898.173	1790.67	14.38	773.142
5.08	810.686	1358.8	5.08	1002.13	386.596	5.08	1159.89	1675.17	5.08	1276.07	961.71	5.12	113.766	668.896	6.08	797.017	913.826	9.3	1325.31	1396.35	5.08	531.156	1269.31	10.14	1163.06	120.045	5.08	924.937	563.746	7.78	631.704	557.181	12.32	754.874	795.229	10.1	57.1579	1158.71	10.74	977.929	470.51	14.76	1494.74	1106.56	15	896.968	1789.88	14.4	773.148
5.1	810.231	1359.09	5.1	1002.15	387.915	5.1	1160.31	1673.98	5.1	1275.31	962.064	5.14	114.929	667.64	6.1	796.535	912.598	9.32	1325.13	1396.84	5.1	532.176	1269.47	10.16	1162.43	120.353	5.1	925.299	562.969	7.8	631.095	556.67	12.34	754.799	794.342	10.12	56.9786	1158.25	10.76	978.812	471.804	14.78	1494.71	1107.46	15.02	896.195	1789.02	14.42	772.78
5.12	809.374	1359.28	5.12	1001.8	388.604	5.12	1160.36	1673.09	5.12	1274.39	962.613	5.16	115.46	667.648	6.12	795.257	911.963	9.34	1325.41	1397.43	5.12	533.048	1269.83	10.18	1161.72	120.214	5.12	926.101	562.811	7.82	630.495	556.01	12.36	753.678	793.408	10.14	56.7192	1157.93	10.78	979.329	472.893	14.8	1494.08	1107.84	15.04	895.492	1788.22	14.44	772.294
5.14	808.343	1359.42	5.14	1001.29	389.33	5.14	1160.62	1672.27	5.14	1273.6	962.874	5.18	116.233	667.823	6.14	793.459	912.101	9.36	1325.88	1398.25	5.14	533.823	1270.35	10.2	1160.8	120.778	5.14	926.399	562.334	7.84	630.035	554.958	12.38	752.177	792.656	10.16	56.4519	1157.72	10.8	979.516	473.582	14.82	1493.69	1108.07	15.06	895.554	1787.27	14.46	772.647
5.16	807.36	1359.53	5.16	1000.37	389.901	5.16	1160.07	1671.57	5.16	1272.72	962.993	5.2	117.393	668.668	6.16	791.726	913.155	9.38	1326.21	1399.08	5.16	534.557	1270.91	10.22	1159.58	121.814	5.16	926.422	561.498	7.86	630.354	554.309	12.4	751.3	792.624	10.18	56.1837	1157.4	10.82	980.185	474.722	14.84	1492.98	1107.45	15.08	895.409	1786.54	14.48	773.623
5.18	806.597	1359.56	5.18	999.801	390.956	5.18	1160.39	1670.96	5.18	1271.75	962.692	5.22	122.139	667.629	6.18	790.564	913.977	9.4	1326.27	1399.67	5.18	535.588	1271.26	10.24	1158.77	122.829	5.18	926.561	560.49	7.88	630.717	553.816	12.42	751.701	792.582	10.2	56.0979	1156.69	10.84	981.018	476.145	14.86	1492.24	1106.88	15.1	895.642	1785.5	14.5	774.25
5.2	806.006	1359.98	5.2	999.491	392.013	5.2	1160.13	1670.29	5.2	1270.55	962.97	5.24	127.256	667.045	6.2	789.594	914.511	9.42	1326.12	1400.34	5.2	536.637	1271.19	10.26	1158.16	122.915	5.2	927.195	559.991	7.9	630.779	553.001	12.44	752.726	791.756	10.22	56.0049	1156.16	10.86	981.407	477.625	14.88	1491.6	1106.7	15.12	895.628	1784.58	14.52	773.82
5.22	805.293	1360.1	5.22	999.25	393.254	5.22	1160.03	1669.59	5.22	1269.19	963.266	5.26	131.973	666.276	6.22	789.007	914.277	9.44	1326.06	1401.02	5.22	537.728	1271.37	10.28	1157.52	123.191	5.22	927.946	560.013	7.92	630.341	552.02	12.46	753.58	790.644	10.24	56.1457	1155.94	10.88	981.196	478.953	14.9	1491.19	1107.3	15.14	895.063	1783.8	14.54	773.369
5.24	804.633	1360.3	5.24	998.609	394.074	5.24	1159.82	1668.55	5.24	1268.11	963.484	5.28	133.016	666.949	6.24	788.472	913.773	9.46	1326.34	1401.95	5.24	538.939	1271.62	10.3	1156.56	124.119	5.24	928.191	559.625	7.94	629.906	551.062	12.48	753.311	789.336	10.26	56.0378	1155.78	10.9	981.293	479.892	14.92	1490.96	1108.12	15.16	894.118	1783.17	14.56	773.386
5.26	804.042	1360.25	5.26	997.993	394.928	5.26	1160.03	1667.62	5.26	1267.42	963.746	5.3	133.404	667.804	6.26	787.867	913.199	9.48	1326.88	1402.69	5.26	539.873	1272.58	10.32	1155.74	125.606	5.26	928.429	558.543	7.96	630.548	551.319	12.5	752.346	788.163	10.28	55.974	1155.36	10.92	981.691	481.092	14.94	1490.41	1108.66	15.18	893.015	1782.48	14.58	774.406
5.28	803.439	1360.36	5.28	997.391	395.74	5.28	1160.02	1666.89	5.28	1266.7	963.58	5.32	134.336	668.29	6.28	786.655	913.075	9.5	1327.52	1403.43	5.28	540.706	1273.14	10.34	1154.94	126.379	5.28	928.588	557.326	7.98	630.629	551.855	12.52	751.352	787.215	10.3	55.5518	1154.61	10.94	982.475	482.261	14.96	1489.9	1108.68	15.2	892.447	1781.42	14.6	774.909
5.3	802.488	1360.27	5.3	997.163	396.975	5.3	1160.63	1666.23	5.3	1265.76	963.857	5.34	135.968	668.677	6.3	784.812	913.263	9.52	1327.88	1403.89	5.3	541.548	1273.29	10.36	1154.2	126.755	5.3	928.601	556.623	8	630.924	552.332	12.54	751.897	786.443	10.32	55.5245	1154.3	10.96	982.436	483.738	14.98	1489.07	1108.77	15.22	892.236	1780.26	14.62	774.837
5.32	801.378	1360.39	5.32	996.463	398.269	5.32	1161.21	1665.34	5.32	1264.45	963.962	5.36	137.442	668.804	6.32	782.768	913.676	9.54	1328.02	1404.44	5.32	542.589	1273.07	10.38	1153.41	127.312	5.32	928.711	556.423	8.02	630.512	551.805	12.56	752.596	786.22	10.34	55.3466	1154.13	10.98	982.34	485.058	15	1488.6	1108.69	15.24	892.086	1779.22	14.64	774.362
5.34	800.26	1360.74	5.34	995.819	399.343	5.34	1162.32	1664.18	5.34	1263.08	964.249	5.38	138.642	669.265	6.34	780.89	913.979	9.56	1327.97	1405.14	5.34	543.851	1273.34	10.4	1152.81	128.57	5.34	928.649	556.082	8.04	630.511	551.142	12.58	753.369	785.357	10.36	55.6314	1153.99	11	982.163	486.521	15.02	1488.02	1108.74	15.26	891.619	1778.41	14.66	774.332
5.36	799.396	1361.17	5.36	995.182	399.981	5.36	1162.62	1663.17	5.36	1261.96	964.157	5.4	139.583	670.326	6.36	779.868	914.331	9.58	1328.39	1405.89	5.36	545.006	1273.84	10.42	1152.13	129.723	5.36	929.375	555.349	8.06	629.987	550.673	12.6	753.122	783.989	10.38	55.7873	1153.49	11.02	982.515	487.819	15.04	1488.32	1108.68	15.28	891.037	1777.57	14.68	774.333
5.38	798.959	1361.54	5.38	994.916	400.502	5.38	1162.69	1662.36	5.38	1260.95	964.021	5.42	140.739	671.167	6.38	779.587	914.321	9.6	1328.75	1406.62	5.38	545.918	1274.59	10.44	1151.21	130.394	5.38	929.602	554.438	8.08	629.568	550.064	12.62	753.374	782.581	10.4	56.007	1152.87	11.04	982.562	489.166	15.06	1488.28	1108.38	15.3	890.462	1776.51	14.7	774.323
5.4	798.705	1361.55	5.4	994.424	401.284	5.4	1163.03	1661.62	5.4	1260.04	963.663	5.44	142.016	671.805	6.4	779.596	914.149	9.62	1329.19	1407.33	5.4	546.862	1274.9	10.46	1150.2	130.622	5.4	930.1	553.531	8.1	629.451	549.256	12.64	754.158	782.119	10.42	55.9873	1152.15	11.06	982.736	490.531	15.08	1487.88	1108.01	15.32	890.111	1775.16	14.72	774.506
5.42	798.308	1361.63	5.42	993.72	402.305	5.42	1163.19	1660.83	5.42	1259.06	963.486	5.46	143.28	672.296	6.42	778.897	913.569	9.64	1329.21	1408.08	5.42	547.791	1275.31	10.48	1149.37	131.107	5.42	930.103	552.95	8.12	629.358	548.15	12.66	754.744	782.261	10.44	56.0254	1151.79	11.08	983.106	492.233	15.1	1486.71	1107.83	15.34	889.856	1774.22	14.74	775.12
5.44	797.231	1361.44	5.44	993.072	403.502	5.44	1163.5	1660.32	5.44	1258.08	962.796	5.48	144.128	673.598	6.44	777.384	913.26	9.66	1329.26	1408.76	5.44	549.045	1275.41	10.5	1148.6	131.651	5.44	930.545	552.403	8.14	629.573	547.532	12.68	755.344	781.828	10.46	56.4603	1151.73	11.1	983.622	493.807	15.12	1485.68	1107.99	15.36	889.528	1773.98	14.76	775.694
5.46	795.906	1361.68	5.46	992.163	404.202	5.46	1163.25	1659.72	5.46	1257.22	962.513	5.5	144.758	674.961	6.46	775.616	912.552	9.68	1329.46	1409.32	5.46	550.017	1275.49	10.52	1147.6	132.542	5.46	930.883	551.926	8.16	629.305	547.084	12.7	755.83	780.727	10.48	56.5266	1151.46	11.12	983.94	494.828	15.14	1485.4	1107.78	15.38	889.209	1773.71	14.78	775.442
5.48	794.771	1362.13	5.48	991.735	405.098	5.48	1163.4	1658.87	5.48	1256.12	962.566	5.52	145.549	675.847	6.48	773.858	912.289	9.7	1329.77	1409.81	5.48	550.805	1275.72	10.54	1146.6	133.283	5.48	931.379	551.403	8.18	629.264	546.745	12.72	756.005	778.677	10.5	56.3597	1150.66	11.14	983.914	495.946	15.16	1485.49	1106.77	15.4	888.644	1772.96	14.8	774.975
5.5	794.173	1362.69	5.5	990.924	405.772	5.5	1163.53	1657.74	5.5	1255.17	963.466	5.54	147.404	675.91	6.5	772.382	911.861	9.72	1330.13	1410.43	5.5	551.528	1275.99	10.56	1145.62	133.948	5.5	931.321	550.37	8.2	628.916	545.867	12.74	755.665	776.928	10.52	55.997	1149.63	11.16	984.028	497.602	15.18	1485.66	1106.06	15.42	888.343	1771.59	14.82	774.65
5.52	793.897	1363.13	5.52	990.28	406.767	5.52	1163.72	1656.89	5.52	1254.17	964.57	5.56	149.116	676.434	6.52	770.974	912.514	9.74	1330.53	1411.15	5.52	552.7	1276.22	10.58	1144.78	134.205	5.52	931.628	549.381	8.22	628.716	544.995	12.76	754.585	775.914	10.54	56.2952	1149.25	11.18	984.262	499.324	15.2	1485.69	1105.59	15.44	887.584	1770.59	14.84	775.284
5.54	793.437	1363.11	5.54	989.551	407.46	5.54	1163.92	1656.24	5.54	1253.19	965.61	5.58	150.565	677.122	6.54	770.209	913.309	9.76	1330.75	1411.95	5.54	554.246	1275.98	10.6	1143.76	134.406	5.54	931.904	548.531	8.24	628.903	544.108	12.78	754.845	775.922	10.56	56.9395	1149.23	11.2	984.614	500.483	15.22	1485.04	1106.04	15.46	886.956	1769.69	14.86	776.004
5.56	792.655	1363.04	5.56	988.918	407.999	5.56	1164.22	1655.62	5.56	1252.03	965.627	5.6	151.055	678.215	6.56	769.495	914.334	9.78	1331.23	1412.61	5.56	555.661	1275.86	10.62	1142.68	134.804	5.56	932.728	548.587	8.26	629.015	543.584	12.8	755.697	775.488	10.58	57.4249	1149.19	11.22	984.906	501.464	15.24	1484.01	1106.15	15.48	886.548	1769.15	14.88	776.211
5.58	791.603	1362.76	5.58	988.762	408.822	5.58	1164.75	1654.83	5.58	1250.71	964.943	5.62	151.838	678.997	6.58	768.905	914.245	9.8	1331.51	1413.24	5.58	556.572	1275.83	10.64	1141.48	135.328	5.58	933.021	548.457	8.28	629.032	542.86	12.82	756.971	774.282	10.6	57.7399	1148.83	11.24	985.177	502.991	15.26	1482.77	1106.49	15.5	886.508	1768.24	14.9	776.013
5.6	790.739	1362.57	5.6	988.415	409.865	5.6	1165.37	1654.07	5.6	1249.65	963.737	5.64	152.739	679.706	6.6	766.89	914.896	9.82	1331.99	1413.74	5.6	557.357	1276.21	10.66	1140.55	136.024	5.6	933.329	547.975	8.3	629.082	542.045	12.84	757.628	772.549	10.62	57.7306	1148.27	11.26	985.442	504.671	15.28	1482.51	1106.54	15.52	886.494	1767.37	14.92	775.477
5.62	790.109	1362.65	5.62	987.521	411.145	5.62	1165.81	1653.49	5.62	1248.55	962.942	5.66	153.948	680.504	6.62	765.666	914.349	9.84	1332.16	1414.25	5.62	558.097	1276.52	10.68	1139.65	136.4	5.62	933.221	546.875	8.32	628.643	541.538	12.86	757.619	771.154	10.64	57.6632	1147.68	11.28	986.167	506.094	15.3	1483.23	1106.86	15.54	885.986	1766.34	14.94	775.481
5.64	789.631	1362.97	5.64	986.244	412.057	5.64	1165.95	1653	5.64	1247.61	962.729	5.68	155.171	681.431	6.64	763.495	915.168	9.86	1332.62	1414.57	5.64	558.979	1276.96	10.7	1138.75	136.56	5.64	933.553	545.591	8.34	628.421	541.405	12.88	757.925	770.65	10.66	57.4656	1147.06	11.3	987.846	507.427	15.32	1483.82	1106.74	15.56	885.589	1765.33	14.96	775.808
5.66	788.99	1363.48	5.66	985.061	412.827	5.66	1166.03	1652.47	5.66	1246.44	963.112	5.7	156.331	682.686	6.66	762.444	914.83	9.88	1333.27	1415.07	5.66	560.226	1277.03	10.72	1137.69	136.745	5.66	933.566	544.58	8.36	627.453	541.215	12.9	758.584	770.296	10.68	57.8686	1146.73	11.32	989.345	508.735	15.34	1483.85	1106.49	15.58	884.765	1764.34	14.98	776.245
5.68	788.316	1364	5.68	984.554	413.681	5.68	1165.88	1651.7	5.68	1244.98	963.775	5.72	157.253	683.991	6.68	760.566	915.159	9.9	1333.97	1415.63	5.68	561.658	1277.3	10.74	1136.6	137.298	5.68	933.962	543.98	8.38	627.267	540.601	12.92	760.136	770.158	10.7	58.5161	1146.56	11.34	990.755	510.034	15.36	1483.22	1105.53	15.6	884.393	1763.41	15	776.364
5.7	787.508	1364.2	5.7	984.155	414.568	5.7	1166.14	1650.82	5.7	1243.32	963.987	5.74	157.32	685.222	6.7	759.468	915.505	9.92	1334.51	1416.21	5.7	562.993	1277.5	10.76	1135.75	137.885	5.7	933.844	543.459	8.4	626.683	539.699	12.94	761.061	768.732	10.72	59.1274	1146.28	11.36	991.17	511.076	15.38	1482.3	1104.81	15.62	884.389	1762.78	15.02	776.159
5.72	786.937	1364.14	5.72	983.219	415.252	5.72	1166.41	1649.84	5.72	1241.51	963.636	5.76	157.384	686.373	6.72	758.652	915.637	9.94	1334.78	1416.51	5.72	563.73	1278.02	10.78	1134.86	138.028	5.72	934.002	542.753	8.42	626.309	539.035	12.96	761.415	767.142	10.74	59.2414	1145.6	11.38	991.596	512.307	15.4	1481.42	1104.28	15.64	884.379	1761.92	15.04	775.981
5.74	786.445	1363.74	5.74	982.032	415.879	5.74	1166.91	1649.19	5.74	1240.05	963.143	5.78	157.831	688.068	6.74	757.591	916.267	9.96	1334.64	1417.02	5.74	564.241	1278.38	10.8	1133.98	138.099	5.74	933.939	541.539	8.44	626.248	538.328	12.98	761.948	766.235	10.76	59.2749	1144.96	11.4	991.352	513.796	15.42	1480.71	1104.37	15.66	884.125	1760.86	15.06	775.944
5.76	786.052	1363.96	5.76	980.827	416.589	5.76	1167.07	1648.85	5.76	1238.91	962.975	5.8	158.621	690.188	6.76	757.035	915.711	9.98	1334.79	1417.55	5.76	565.104	1278.33	10.82	1132.8	137.844	5.76	933.812	540.204	8.46	626.574	537.858	13	764.002	766.079	10.78	59.4776	1144.62	11.42	991.074	515.304	15.44	1480.42	1104.77	15.68	883.922	1759.62	15.08	775.912
5.78	785.353	1364.49	5.78	980.126	417.763	5.78	1167.51	1648.69	5.78	1237.79	962.859	5.82	159.23	691.783	6.78	755.936	915.542	10	1334.91	1418.24	5.78	566.23	1278.28	10.84	1131.84	138.482	5.78	933.897	539.03	8.48	626.619	537.3	13.02	766.214	766.279	10.8	59.8939	1144.19	11.44	990.919	516.847	15.46	1480.52	1104.85	15.7	883.958	1758.69	15.1	775.93
5.8	784.571	1365.34	5.8	979.431	418.822	5.8	1167.99	1648.13	5.8	1236.54	962.48	5.84	159.883	692.109	6.8	754.856	914.948	10.02	1335.77	1418.56	5.8	567.55	1278.34	10.86	1131.01	138.806	5.8	934.376	538.519	8.5	626.122	536.57	13.04	767.917	765.938	10.82	60.3392	1143.47	11.46	991.268	518.061	15.48	1480.34	1104.6	15.72	883.717	1757.8	15.12	776.308
5.82	784.073	1365.59	5.82	978.893	419.695	5.82	1168.53	1647.06	5.82	1235.05	961.733	5.86	160.983	692.158	6.82	753.058	915.028	10.04	1336.33	1418.88	5.82	568.617	1278.84	10.88	1130.36	139.451	5.82	935.089	538.29	8.52	625.625	535.805	13.06	768.829	765.494	10.84	60.8407	1142.61	11.48	991.643	519.301	15.5	1480.23	1104	15.74	882.895	1756.82	15.14	776.689
5.84	783.585	1365.51	5.84	978.032	420.446	5.84	1168.88	1645.91	5.84	1233.77	961.415	5.88	162.14	693.17	6.84	751.528	914.751	10.06	1336.89	1419.3	5.84	569.54	1279.43	10.9	1129.53	139.097	5.84	935.774	537.803	8.54	625.833	535.051	13.08	769.865	764.844	10.86	60.8044	1141.77	11.5	992.274	520.423	15.52	1479.86	1103.92	15.76	882.849	1756.27	15.16	776.824
5.86	782.987	1365.37	5.86	977.305	421.175	5.86	1169.1	1645.3	5.86	1232.69	961.406	5.9	163.31	694.861	6.86	750.444	915.05	10.08	1337.06	1420.08	5.86	570.238	1279.78	10.92	1128.82	139.119	5.86	935.84	536.727	8.56	625.765	534.62	13.1	770.55	764.32	10.88	61.3372	1141.57	11.52	992.721	521.668	15.54	1479.59	1104.22	15.78	882.843	1755.59	15.18	776.341
5.88	782.003	1365.4	5.88	976.466	422	5.88	1169.39	1644.94	5.88	1231.57	961.727	5.92	164.287	696.54	6.88	750.224	914.849	10.1	1337.19	1420.88	5.88	570.754	1280.16	10.94	1128.03	139.19	5.88	936.093	535.815	8.58	625.635	533.826	13.12	770.716	764.315	10.9	61.7339	1141.18	11.54	992.686	522.913	15.56	1479.43	1104.26	15.8	883.136	1755.03	15.2	775.735
5.9	781.345	1365.83	5.9	975.983	422.63	5.9	1169.53	1644.75	5.9	1230.43	961.75	5.94	165.221	697.745	6.9	749.925	914.829	10.12	1337.43	1421.38	5.9	571.336	1280.45	10.96	1127.23	139.789	5.9	936.087	534.907	8.6	625.345	532.978	13.14	771.24	764.456	10.92	62.6326	1140.91	11.56	992.683	524.344	15.58	1479.3	1103.84	15.82	883.022	1754.06	15.22	775.866
5.92	780.95	1366.51	5.92	975.072	423.247	5.92	1169.96	1644.32	5.92	1229.12	961.311	5.96	164.752	698.193	6.92	748.896	914.388	10.14	1337.93	1421.45	5.92	572.254	1280.75	10.98	1125.97	140.102	5.92	936.532	534.168	8.62	625.258	532.156	13.16	772.278	763.965	10.94	62.6473	1140.3	11.58	992.96	525.795	15.6	1479.42	1103.39	15.84	882.968	1753.09	15.24	776.261
5.94	780.634	1367.1	5.94	974.061	423.951	5.94	1170.37	1643.87	5.94	1228.09	960.542	5.98	164.31	698.308	6.94	747.078	913.814	10.16	1338.27	1421.77	5.94	573.477	1281	11	1124.98	140.419	5.94	936.973	533.188	8.64	625.205	531.319	13.18	773.303	762.848	10.96	63.2504	1140.1	11.6	993.81	526.802	15.62	1479.19	1103.15	15.86	882.607	1752.07	15.26	776.885
5.96	780.965	1366.64	5.96	973.555	424.21	5.96	1170.56	1645.83	5.96	1227.79	959.982	6	164.134	698.558	6.96	744.843	913.167	10.18	1338.9	1422.19	5.96	573.28	1280.23	11.02	1123.98	140.684	5.96	937.306	533.214	8.66	625.857	530.343	13.2	774.382	762.165	10.98	64.0632	1139.85	11.62	993.849	527.954	15.64	1478.89	1103.33	15.88	881.822	1751	15.28	776.896
5.98	781.175	1366.04	5.98	973.402	424.322	5.98	1170.08	1647.78	5.98	1227.61	959.958	6.02	164.967	699.874	6.98	743.282	913.029	10.2	1339.18	1422.95	5.98	572.582	1279.55	11.04	1123.11	140.868	5.98	937.219	533.408	8.68	626.474	529.397	13.22	775.011	761.994	11	65.1695	1139.37	11.64	993.913	529.44	15.66	1478.38	1103.51	15.9	881.175	1750.29	15.3	776.678
6	781.572	1365.37	6	973.534	424.421	6	1169.73	1649.62	6	1227	960.337	6.04	166.16	700.971	7	742.5	912.678	10.22	1339.72	1423.57	6	571.852	1278.76	11.06	1121.87	141.258	6	936.982	533.309	8.7	626.41	529.023	13.24	776.137	762.269	11.02	65.381	1138.6	11.66	994.55	531.67	15.68	1478.23	1104.19	15.92	881.193	1749.48	15.32	776.309
6.02	781.337	1365.69	6.02	972.861	425.078	6.02	1169.64	1649.12	6.02	1225.85	960.578	6.06	167.276	701.778	7.02	742.391	912.186	10.24	1339.84	1424.06	6.02	572.484	1279.28	11.08	1120.8	141.527	6.02	937.238	532.401	8.72	625.683	528.827	13.26	777.259	762.27	11.04	65.4604	1138.18	11.68	995.784	533.078	15.7	1478.69	1104.81	15.94	881.594	1748.65	15.34	776.014
6.04	781.314	1366.26	6.04	972.283	426.051	6.04	1170.3	1648.9	6.04	1224.66	960.657	6.08	168.432	701.842	7.04	742.176	910.962	10.26	1340.38	1424.25	6.04	573.243	1279.92	11.1	1119.71	141.753	6.04	937.858	531.401	8.74	624.937	528.771	13.28	778.664	762.072	11.06	65.8737	1138.33	11.7	997.123	533.964	15.72	1479.06	1104.77	15.96	882.022	1748.15	15.36	776.245
6.06	780.919	1366.58	6.06	971.582	427.287	6.06	1170.9	1648.79	6.06	1223.8	960.231	6.1	168.657	702.478	7.06	740.879	910.271	10.28	1341.12	1424.37	6.06	573.977	1280.63	11.12	1118.71	141.866	6.06	938.628	531.103	8.76	624.602	527.936	13.3	779.388	761.746	11.08	66.6825	1138.31	11.72	997.742	534.71	15.74	1479.2	1104.17	15.98	881.761	1747.79	15.38	776.298
6.08	780.486	1366.97	6.08	970.882	428.439	6.08	1171.74	1648.63	6.08	1223.06	959.877	6.12	169.174	703.342	7.08	739.068	910.076	10.3	1341.8	1424.8	6.08	574.435	1281.14	11.14	1117.48	141.885	6.08	939.044	530.702	8.78	624.56	526.976	13.32	780.141	761.76	11.1	67.0379	1137.82	11.74	998.403	536.015	15.76	1478.87	1103.45	16	881.012	1747.34	15.4	776.487
6.1	779.487	1367.03	6.1	970.463	429.243	6.1	1172.31	1647.89	6.1	1222.43	958.896	6.14	169.846	704.649	7.1	737.431	909.908	10.32	1342.47	1425.27	6.1	574.843	1281.57	11.16	1116.66	142.333	6.1	939.546	530.27	8.8	624.303	526.067	13.34	780.86	761.93	11.12	67.4023	1137.25	11.76	998.679	537.783	15.78	1478.78	1103.33	16.02	880.392	1746.58	15.42	776.162
6.12	778.981	1367.54	6.12	969.593	429.518	6.12	1172.95	1647.08	6.12	1221.4	958.218	6.16	170.673	705.667	7.12	736.475	909.594	10.34	1342.87	1425.46	6.12	575.205	1282.08	11.18	1115.78	142.822	6.12	940.107	529.429	8.82	625.109	525.573	13.36	782.08	762.12	11.14	67.5528	1136.87	11.78	999.097	539.229	15.8	1478.83	1103.43	16.04	880.262	1745.74	15.44	775.943
6.14	778.452	1368.17	6.14	968.638	429.925	6.14	1173.07	1646.08	6.14	1220.04	957.7	6.18	170.857	706.548	7.14	736.19	909.239	10.36	1343.64	1425.21	6.14	575.703	1282.6	11.2	1114.91	143.591	6.14	940.46	528.912	8.84	625.088	525.193	13.38	783.171	761.966	11.16	68.104	1136.99	11.8	999.943	540.338	15.82	1479.01	1103.81	16.06	880.646	1745.13	15.46	775.822
6.16	778.683	1368.9	6.16	967.454	430.64	6.16	1172.99	1645.4	6.16	1218.41	958.293	6.2	170.442	707.452	7.16	735.85	908.633	10.38	1344.24	1425.39	6.16	576.493	1283.23	11.22	1113.35	144.039	6.16	940.912	528.117	8.86	624.659	524.514	13.4	784.133	761.967	11.18	68.5575	1136.9	11.82	1000.9	541.324	15.84	1479.17	1104.18	16.08	881.14	1744.54	15.48	775.433
6.18	778.735	1369.49	6.18	966.855	431.907	6.18	1172.67	1644.91	6.18	1217.35	958.98	6.22	170.636	708.527	7.18	735.124	907.782	10.4	1345.09	1425.73	6.18	577.263	1283.89	11.24	1111.9	144.577	6.18	941.192	527.392	8.88	623.654	523.848	13.42	785.183	762.107	11.2	68.6927	1136.52	11.84	1002.03	542.28	15.86	1479.57	1104.55	16.1	881.216	1744.1	15.5	775.226
6.2	778.7	1369.91	6.2	966.251	432.829	6.2	1172.66	1644.42	6.2	1212.77	956.681	6.24	170.826	709.747	7.2	733.684	906.71	10.42	1345.66	1426.46	6.2	577.811	1284.6	11.26	1110.84	144.829	6.2	941.872	526.41	8.9	622.857	523.322	13.44	786.575	762.421	11.22	68.8512	1136.16	11.86	1003.15	543.178	15.88	1479.69	1104.11	16.12	880.765	1743.33	15.52	774.751
6.22	777.995	1370.14	6.22	965.854	433.479	6.22	1173.06	1643.77	6.22	1208.92	953.75	6.26	171.441	710.715	7.22	731.936	906.072	10.44	1346.21	1426.7	6.22	578.354	1285.14	11.28	1110.09	145.189	6.22	942.071	525.575	8.92	623.156	522.676	13.46	788.215	762.229	11.24	68.9932	1135.72	11.88	1004.51	543.588	15.9	1479.58	1103.36	16.14	880.327	1742.23	15.54	775.206
6.24	777.27	1370.22	6.24	964.934	433.801	6.24	1173.88	1643.08	6.24	1205.13	950.964	6.28	172.09	711.524	7.24	729.995	905.975	10.46	1346.51	1426.75	6.24	579.02	1285.63	11.3	1109.27	145.648	6.24	942.634	524.741	8.94	622.936	522.021	13.48	789.429	762.053	11.26	69.4412	1135.39	11.9	1005.44	543.878	15.92	1479.39	1102.93	16.16	879.931	1740.97	15.56	775.569
6.26	776.502	1370.53	6.26	964.23	434.604	6.26	1174.54	1642.48	6.26	1205.17	950.32	6.3	172.449	712.202	7.26	728.714	906.413	10.48	1346.97	1426.72	6.26	579.907	1286.38	11.32	1107.96	146.016	6.26	943.18	524.014	8.96	622.871	521.089	13.5	790.104	761.476	11.28	69.5216	1134.99	11.92	1005.85	544.64	15.94	1479.51	1103.31	16.18	880.182	1740.02	15.58	775.538
6.28	775.93	1370.92	6.28	963.264	435.661	6.28	1175.32	1642.1	6.28	1203.64	949.5	6.32	171.936	713.177	7.28	727.652	906.548	10.5	1347.6	1426.95	6.28	580.863	1287.53	11.34	1106.64	146.15	6.28	944.141	523.437	8.98	622.54	520.263	13.52	790.649	761.252	11.3	69.6116	1134.58	11.94	1006.45	545.593	15.96	1480.73	1103.8	16.2	880.201	1739.24	15.6	774.611
6.3	775.461	1371.81	6.3	962.973	436.905	6.3	1175.33	1641.71	6.3	1201.18	947.952	6.34	171.244	714.283	7.3	727.346	906.431	10.52	1348.01	1427.63	6.3	581.029	1288.96	11.36	1105.66	145.858	6.3	944.815	523.132	9	622.121	519.805	13.54	791.621	761.36	11.32	69.7799	1134.22	11.96	1007.41	545.973	15.98	1482.1	1104.14	16.22	880.373	1738.43	15.62	773.736
6.32	775.247	1372.54	6.32	962.409	438.12	6.32	1175.34	1641.35	6.32	1199.11	947.688	6.36	171.133	715.591	7.32	726.845	905.423	10.54	1348.17	1428.54	6.32	580.997	1290.14	11.38	1104.79	145.614	6.32	945.734	522.714	9.02	621.759	519.563	13.56	793.656	760.997	11.34	70.1864	1133.53	11.98	1008.61	545.84	16	1483.84	1103.69	16.24	880.479	1737.56	15.64	773.41
6.34	774.995	1373.38	6.34	961.897	438.907	6.34	1174.78	1641.02	6.34	1197.83	947.092	6.38	171.695	717.005	7.34	725.957	904.799	10.56	1349.9	1427.76	6.34	580.507	1290.73	11.4	1103.93	145.865	6.34	946.669	522.28	9.04	621.502	519.131	13.58	795.918	761.065	11.36	69.9538	1133.1	12	1009.06	545.671	16.02	1484.35	1103.13	16.26	880.479	1736.54	15.66	773.814
6.36	774.698	1374	6.36	961.148	439.354	6.36	1174.9	1640.58	6.36	1197.97	947.606	6.4	171.788	718.369	7.36	724.28	904.331	10.58	1350.45	1427.87	6.36	581.194	1291.05	11.42	1102.5	146.213	6.36	947.434	521.359	9.06	621.307	518.361	13.6	797.992	760.389	11.38	69.8391	1132.64	12.02	1009.92	546.323	16.04	1484.71	1102.31	16.28	880.528	1735.54	15.68	774.011
6.38	774.305	1374.42	6.38	960.47	439.59	6.38	1175.16	1639.92	6.38	1196.96	946.966	6.42	171.693	719.595	7.38	722.316	904.637	10.6	1352.64	1426.32	6.38	582.271	1291.54	11.44	1101.29	146.691	6.38	947.828	520.307	9.08	621.31	517.519	13.62	799.138	760.722	11.4	69.8134	1132.34	12.04	1011.13	547.666	16.06	1484.42	1102.04	16.3	880.361	1734.71	15.7	773.801
6.4	773.839	1374.56	6.4	959.95	440.48	6.4	1176.66	1639.4	6.4	1196.48	946.853	6.44	171.307	720.768	7.4	720.748	904.979	10.62	1351.67	1427.83	6.4	583.279	1292.52	11.46	1100.34	146.796	6.4	948.01	519.359	9.1	621.043	516.783	13.64	800.196	760.357	11.42	70.2213	1131.82	12.06	1013.03	548.462	16.08	1484.47	1102.21	16.32	880.281	1733.83	15.72	773.039
6.42	773.233	1374.73	6.42	959.209	441.536	6.42	1177.98	1638.49	6.42	1195.03	945.747	6.46	171.106	721.62	7.42	719.94	904.998	10.64	1351.9	1428.34	6.42	583.427	1293.89	11.48	1099.73	146.964	6.42	948.444	518.713	9.12	621.427	516.005	13.66	801.199	760.863	11.44	70.4332	1131.63	12.08	1014.43	549.183	16.1	1484.95	1102.65	16.34	880.434	1733.12	15.74	772.335
6.44	772.455	1375.04	6.44	958.923	443.155	6.44	1178.91	1637.82	6.44	1194.28	945.822	6.48	171.045	722.683	7.44	719.392	904.52	10.66	1350.62	1430.19	6.44	583.163	1295.25	11.5	1098.88	147.15	6.44	949.265	518.446	9.14	621.596	515.369	13.68	802.306	761.579	11.46	70.4475	1131.23	12.1	1015.18	549.9	16.12	1485.73	1102.92	16.36	880.294	1732.19	15.76	772.457
6.46	772.162	1375.9	6.46	958.305	444.073	6.46	1178.44	1636.69	6.46	1193.14	945.902	6.5	171.082	724.264	7.46	718.844	904.172	10.68	1350.87	1430.46	6.46	583.11	1296.58	11.52	1097.67	147.457	6.46	949.911	518.045	9.16	621.926	514.811	13.7	803.42	762.595	11.48	70.1866	1130.74	12.12	1015.75	551.155	16.14	1486.54	1102.54	16.38	880.104	1731.52	15.78	772.592
6.48	772.109	1376.86	6.48	958.006	444.964	6.48	1178.01	1636.07	6.48	1192.58	947.047	6.52	171.599	725.636	7.48	717.665	904.202	10.7	1351.25	1430.59	6.48	583.051	1297.44	11.54	1096.4	147.803	6.48	950.878	518.039	9.18	621.56	514.269	13.72	804.514	763.199	11.5	70.0181	1130.19	12.14	1016.88	551.906	16.16	1486.47	1102.18	16.4	879.795	1730.53	15.8	772.656
6.5	772.31	1377.93	6.5	957.291	445.084	6.5	1178.27	1635.46	6.5	1192.01	947.8	6.54	171.854	726.723	7.5	716.499	904.587	10.72	1351.77	1430.89	6.5	583.624	1297.85	11.56	1095.61	148.253	6.5	951.038	517.125	9.2	621.082	513.6	13.74	805.649	763.945	11.52	69.8655	1130.11	12.16	1018.6	551.646	16.18	1486.35	1102.17	16.42	879.467	1729.57	15.82	772.168
6.52	772.008	1378.61	6.52	956.67	445.829	6.52	1179.02	1635.19	6.52	1191.67	948.485	6.56	172.198	727.098	7.52	715.179	905.032	10.74	1352.28	1431.36	6.52	584.277	1298.21	11.58	1094.87	148.802	6.52	951.365	516.24	9.22	620.385	512.809	13.76	806.719	764.969	11.54	70.01	1130.03	12.18	1020.15	551.809	16.2	1486.49	1102.71	16.44	879.484	1728.42	15.84	771.597
6.54	771.577	1379.17	6.54	956.102	446.939	6.54	1179.73	1634.65	6.54	1191.05	948.855	6.58	172.328	728.126	7.54	714.369	905.134	10.76	1352.83	1432.01	6.54	584.79	1299.06	11.6	1093.93	149.144	6.54	951.651	515.336	9.24	620.28	511.989	13.78	807.989	766.078	11.56	69.9997	1129.61	12.2	1021.27	552.25	16.22	1487.18	1103.04	16.46	879.04	1727.58	15.86	771.293
6.56	770.693	1379.48	6.56	955.647	448.461	6.56	1179.79	1634	6.56	1190.53	949.358	6.6	172.387	729.24	7.56	713.617	904.9	10.78	1352.93	1432.63	6.56	585.297	1300.39	11.62	1092.68	149.354	6.56	952.329	515.173	9.26	620.407	511.088	13.8	808.953	766.37	11.58	70.0216	1129.03	12.22	1022.51	553.375	16.24	1487.92	1103.51	16.48	878.673	1726.63	15.88	771.106
6.58	770.04	1379.95	6.58	955.49	449.506	6.58	1179.96	1633.2	6.58	1189.62	950.883	6.62	172.733	730.483	7.58	713.025	903.736	10.8	1352.89	1433.13	6.58	585.107	1301.88	11.64	1091.67	149.484	6.58	953.46	515.295	9.28	620.525	510.324	13.82	809.628	766.025	11.6	69.7284	1128.9	12.24	1024.15	554.123	16.26	1488.39	1103.74	16.5	877.891	1725.83	15.9	770.899
6.6	769.67	1380.78	6.6	955.115	450.021	6.6	1179.76	1632.51	6.6	1188.07	951.819	6.64	172.795	731.328	7.6	712.665	902.365	10.82	1352.96	1433.6	6.6	585.256	1302.76	11.66	1090.9	149.888	6.6	953.975	514.652	9.3	620.367	509.882	13.84	810.223	765.188	11.62	69.5878	1128.71	12.26	1025.68	555.175	16.28	1488.29	1103.77	16.52	877.859	1724.92	15.92	770.636
6.62	769.749	1381.74	6.62	954.87	450.428	6.62	1180.05	1631.78	6.62	1186.67	952.749	6.66	172.951	732.062	7.62	712.381	900.727	10.84	1353.4	1433.89	6.62	584.663	1303.73	11.68	1090.2	150.325	6.62	954.733	514.267	9.32	619.963	509.72	13.86	810.816	765.252	11.64	69.1321	1128.5	12.28	1026.67	556.126	16.3	1488.25	1103.51	16.54	877.637	1724.35	15.94	770.485
6.64	769.765	1382.4	6.64	954.127	451.158	6.64	1180.35	1631.36	6.64	1185.13	951.832	6.68	173.716	732.544	7.64	712.005	899.793	10.86	1353.65	1434.57	6.64	584.7	1304.61	11.7	1089.26	150.726	6.64	954.887	513.782	9.34	619.802	509.305	13.88	811.672	766.084	11.66	68.8421	1128.02	12.3	1026.97	557.513	16.32	1488.41	1103.36	16.56	877.464	1723.61	15.96	771.009
6.66	769.821	1382.76	6.66	953.524	452.23	6.66	1180.96	1631.18	6.66	1185.13	952.119	6.7	174.29	732.745	7.66	710.853	899.547	10.88	1353.88	1435.19	6.66	584.64	1305.78	11.72	1088.33	150.84	6.66	955.255	513.328	9.36	619.659	508.489	13.9	812.55	767.994	11.68	68.5904	1127.77	12.32	1027.74	558.615	16.34	1489	1103.64	16.58	877.106	1722.93	15.98	771.247
6.68	769.348	1383.06	6.68	952.844	453.263	6.68	1181.16	1631.08	6.68	1185.17	952.598	6.72	175.339	733.177	7.68	709.319	899.586	10.9	1353.82	1435.7	6.68	585.081	1306.64	11.74	1087.15	151.126	6.68	955.862	512.504	9.38	619.624	507.381	13.92	813.551	769.245	11.7	68.5595	1127.35	12.34	1028.98	559.402	16.36	1489.48	1104.34	16.6	877.266	1721.9	16	771.378
6.7	768.802	1383.77	6.7	952.608	453.956	6.7	1180.83	1630.17	6.7	1185.65	953.711	6.74	175.53	733.567	7.7	707.788	899.731	10.92	1354.23	1435.94	6.7	586.346	1307.34	11.76	1086.05	151.598	6.7	956.985	512.386	9.4	619.469	506.461	13.94	815.026	770.04	11.72	68.3684	1126.68	12.36	1030.66	559.585	16.38	1490.05	1105.31	16.62	877.475	1721.01	16.02	770.833
6.72	767.762	1384.39	6.72	952.48	454.934	6.72	1181.17	1628.96	6.72	1185.42	955.22	6.76	176.114	734.488	7.72	706.5	899.671	10.94	1354.55	1436.41	6.72	587.511	1308.2	11.78	1085	152.279	6.72	958.117	512.341	9.42	619.637	505.814	13.96	816.992	767.519	11.74	68.1545	1126.29	12.38	1032.13	560.031	16.4	1490.59	1105.73	16.64	877.072	1719.97	16.04	770.493
6.74	767.398	1385.28	6.74	952.359	456.102	6.74	1180.63	1627.51	6.74	1184.31	956.492	6.78	176.839	734.628	7.74	705.969	899.44	10.96	1354.99	1436.75	6.74	588.954	1309.14	11.8	1084.26	152.634	6.74	958.752	512.18	9.44	619.633	505.416	13.98	817.964	766.838	11.76	67.6774	1125.98	12.4	1033.46	560.644	16.42	1491.17	1105.28	16.66	876.374	1719.12	16.06	770.144
6.76	767.632	1386.09	6.76	951.892	457.511	6.76	1180.06	1626.34	6.76	1183.41	958.811	6.8	177.254	734.289	7.76	705.925	899.148	10.98	1355.14	1437.12	6.76	588.766	1310.25	11.82	1083.57	152.966	6.76	959.088	511.075	9.46	619.401	504.992	14	818.817	764.336	11.78	67.5317	1125.64	12.42	1034.86	561.289	16.44	1491.26	1104.91	16.68	875.614	1718.15	16.08	770.175
6.78	768.197	1386.88	6.78	951.432	458.35	6.78	1178.69	1625.66	6.78	1182.71	959.854	6.82	177.728	733.317	7.78	705.696	898.273	11	1355.21	1437.05	6.78	588.989	1311.04	11.84	1082.73	153.43	6.78	959.592	511.09	9.48	618.656	504.183	14.02	818.174	766.73	11.8	67.1841	1125.27	12.44	1036.21	561.691	16.46	1491.37	1105.18	16.7	875.822	1717.38	16.1	770.327
6.8	768.234	1387.35	6.8	950.598	458.806	6.8	1178.94	1625.16	6.8	1182.12	959.483	6.84	177.686	732.701	7.8	705.009	897.33	11.02	1355.13	1437.44	6.8	588.566	1312	11.86	1081.66	154.021	6.8	960.407	511.536	9.5	618.233	503.017	14.04	819.292	765.178	11.82	66.9292	1124.67	12.46	1037.19	562.311	16.48	1491.45	1106.22	16.72	875.899	1716.71	16.12	770.039
6.82	767.747	1387.86	6.82	949.47	459.425	6.82	1179.05	1624.85	6.82	1181.62	959.251	6.86	178.559	732.659	7.82	703.75	896.298	11.04	1354.99	1438.06	6.82	588.761	1313.02	11.88	1080.75	154.748	6.82	961.537	512.415	9.52	618.244	502.207	14.06	820.037	766.105	11.84	66.5196	1124.31	12.48	1038.28	563.005	16.5	1491.81	1107.2	16.74	875.875	1715.66	16.14	769.534
6.84	767.16	1388.59	6.84	948.296	460.534	6.84	1178.75	1624.48	6.84	1180.61	959.347	6.88	179.363	732.803	7.84	702.816	895.496	11.06	1354.55	1439.03	6.84	588.576	1314.4	11.9	1079.94	155.149	6.84	962.371	512.17	9.54	618.465	501.875	14.08	821.853	766.352	11.86	66.0629	1124.11	12.5	1039.54	563.542	16.52	1492.38	1107.79	16.76	875.062	1714.26	16.16	768.707
6.86	766.863	1389.53	6.86	947.914	461.807	6.86	1177.89	1623.59	6.86	1179.92	961.179	6.9	180.068	732.936	7.86	701.722	894.967	11.08	1354.34	1439.9	6.86	588.515	1315.76	11.92	1079.33	155.869	6.86	962.945	511.916	9.56	618.658	501.521	14.1	822.815	769.335	11.88	65.4245	1123.83	12.52	1041.19	563.883	16.54	1493.08	1107.62	16.78	874.735	1713	16.18	768.729
6.88	766.631	1390.4	6.88	948.001	462.543	6.88	1178.45	1621.49	6.88	1178.83	963.048	6.92	180.217	732.79	7.88	700.998	894.372	11.1	1354.38	1440.33	6.88	588.683	1316.66	11.94	1078.4	156.196	6.88	963.56	511.521	9.58	618.017	500.707	14.12	823.411	771.801	11.9	64.9192	1123.57	12.54	1042.56	564.203	16.56	1493.79	1107.27	16.8	874.392	1712.25	16.2	768.937
6.9	766.253	1390.88	6.9	947.609	462.698	6.9	1178.05	1620.48	6.9	1177.74	965.004	6.94	180.335	732.663	7.9	700.373	893.429	11.12	1354.81	1440.62	6.9	589.064	1317.3	11.96	1077.53	156.472	6.9	964.622	511.047	9.6	617.964	499.438	14.14	823.551	772.426	11.92	64.7814	1122.92	12.56	1043.22	564.993	16.58	1494.41	1107.36	16.82	874.09	1711.83	16.22	769.307
6.92	765.747	1391.23	6.92	946.391	463.153	6.92	1179.29	1618.88	6.92	1176.32	965.226	6.96	180.928	732.69	7.92	700.038	892.13	11.14	1355.45	1440.88	6.92	589.311	1318.04	11.98	1076.57	156.351	6.92	965.916	510.289	9.62	617.53	498.564	14.16	823.928	772.44	11.94	64.5329	1122.84	12.58	1044.02	565.716	16.6	1494.84	1108.14	16.84	872.968	1710.74	16.24	769.137
6.94	765.116	1391.56	6.94	945.114	464.346	6.94	1178.99	1619.44	6.94	1175.53	965.262	6.98	182.286	732.958	7.94	699.459	890.336	11.16	1355.98	1441.11	6.94	588.971	1319.05	12	1076.2	156.859	6.94	967.016	509.778	9.64	617.563	497.939	14.18	824.756	773.125	11.96	63.9016	1123.57	12.6	1044.73	566.706	16.62	1495.17	1109.17	16.86	872.117	1709.75	16.26	768.573
6.96	764.902	1392.47	6.96	944.326	465.877	6.96	1179.86	1619.26	6.96	1175.01	965.067	7	184.417	733.006	7.96	700.703	890.105	11.18	1356.2	1441.3	6.96	588.415	1320.4	12.02	1075.7	157.742	6.96	967.568	509.692	9.66	617.141	497.328	14.2	826.323	774.1	11.98	62.73	1124.56	12.62	1045.89	567.037	16.64	1495.3	1110.05	16.88	871.498	1708.57	16.28	768.036
6.98	765.334	1393.59	6.98	944.063	467.068	6.98	1179.01	1619.76	6.98	1174.82	966.448	7.02	186.377	732.294	7.98	702.056	890.515	11.2	1355.99	1441.32	6.98	586.999	1321.91	12.04	1075.22	158.81	6.98	968.318	510.214	9.68	616.901	496.525	14.22	827.906	774.712	12	61.8681	1125.25	12.64	1046.56	567.452	16.66	1495.65	1110.39	16.9	871.287	1707.53	16.3	767.554
7	765.556	1394.43	7	943.862	467.852	7	1179.5	1617.66	7	1173.31	966.736	7.04	187.789	730.653	8	703.52	890.857	11.22	1355.72	1441.45	7	585.824	1323.39	12.06	1074.07	159.34	7	969.15	510.259	9.7	616.82	495.69	14.24	828.911	774.681	12.02	61.6034	1124.95	12.66	1047.3	567.834	16.68	1495.71	1110.1	16.92	870.951	1706.25	16.32	767.651
7.02	765.116	1394.81	7.02	943.276	468.425	7.02	1178.52	1616.92	7.02	1171.55	967.04	7.06	188.221	728.363	8.02	703.373	890.384	11.24	1356.02	1441.9	7.02	584.431	1324.52	12.08	1073.04	159.806	7.02	970.514	509.85	9.72	616.506	494.944	14.26	829.394	773.75	12.04	61.4509	1124.67	12.68	1048.16	568.725	16.7	1495.73	1110.01	16.94	870.363	1705.23	16.34	767.794
7.04	763.458	1394.6	7.04	942.559	469.188	7.04	1178.07	1615.59	7.04	1170.25	966.705	7.08	188.706	726.82	8.04	702.649	888.664	11.26	1356.67	1442.85	7.04	583.918	1325.28	12.1	1072.38	160.401	7.04	971.693	509.351	9.74	616.233	494.187	14.28	830.124	773.583	12.06	61.3569	1124.36	12.7	1049.01	569.306	16.72	1495.92	1110.37	16.96	869.785	1704.4	16.36	767.785
7.06	762.245	1394.77	7.06	942.314	470.133	7.06	1176.6	1615.56	7.06	1169.54	966.513	7.1	189.312	726.665	8.06	701.919	887.574	11.28	1357.39	1443.64	7.06	583.337	1326.29	12.12	1071.97	161.15	7.06	972.532	508.988	9.76	616.099	493.252	14.3	831.458	773.848	12.08	60.8584	1124.11	12.72	1050.06	569.574	16.74	1496.53	1111.27	16.98	869.326	1703.7	16.38	767.584
7.08	761.941	1395.44	7.08	945.386	476.277	7.08	1176.75	1613.4	7.08	1169.03	966.131	7.12	190.402	727.366	8.08	701.323	885.748	11.3	1357.93	1443.74	7.08	582.894	1327.52	12.14	1071.38	161.903	7.08	973.546	509.21	9.78	616.238	492.547	14.32	833.061	775.42	12.1	60.1562	1123.92	12.74	1050.99	569.895	16.76	1497.36	1112.13	17	869.105	1702.95	16.4	767.327
7.1	762.165	1396.3	7.1	945.489	477.344	7.1	1175.84	1612.36	7.1	1168.14	965.955	7.14	191.512	727.355	8.1	700.815	884.777	11.32	1358.24	1443.41	7.1	582.616	1328.92	12.16	1070.39	162.591	7.12	974.954	509.709	9.8	616.571	491.904	14.34	834.548	776.075	12.12	58.7601	1124.4	12.76	1051.77	570.909	16.78	1497.77	1112.8	17.02	868.63	1702.21	16.42	767.402
7.12	762.333	1396.98	7.12	944.78	478.115	7.12	1175.04	1612	7.12	1167.61	967.044	7.16	192.583	726.301	8.12	700.766	884.642	11.34	1358.37	1443.46	7.12	582.656	1330.08	12.18	1069.46	163.442	7.14	976.684	510.056	9.82	616.403	491.361	14.36	835.614	775.273	12.14	57.6295	1125.02	12.78	1052.3	571.758	16.8	1498.02	1113.06	17.04	867.629	1701.44	16.44	767.396
7.14	762.033	1397.36	7.14	941.283	473.926	7.14	1174.01	1611.56	7.14	1167.03	968.386	7.18	193.455	725.38	8.14	700.321	884.019	11.36	1358.48	1444.26	7.14	582.875	1331.08	12.2	1068.83	164.208	7.16	977.996	510.188	9.84	615.965	490.825	14.38	836.155	773.442	12.16	57.0024	1125.35	12.8	1052.86	572.153	16.82	1498.08	1112.96	17.06	866.758	1700.37	16.46	767.461
7.16	761.601	1398.08	7.16	940.143	474.529	7.16	1171.73	1611.83	7.16	1166.44	969.553	7.2	194.192	724.669	8.16	700.389	883.908	11.38	1358.39	1444.98	7.16	582.62	1331.78	12.22	1068.29	164.605	7.18	978.684	509.531	9.86	615.358	490.203	14.4	836.546	772.623	12.18	56.8926	1125.15	12.82	1053.55	572.471	16.84	1498.21	1113.02	17.08	866.607	1699.41	16.48	767.382
7.18	761.123	1399.14	7.18	939.391	475.293	7.18	1169.56	1611.75	7.18	1165.64	969.809	7.22	195.197	723.963	8.18	699.537	882.004	11.4	1358.27	1445.4	7.18	581.616	1332.77	12.24	1067.53	165.128	7.2	979.383	509.309	9.88	615.329	489.496	14.42	837.882	773.345	12.2	56.6329	1124.81	12.84	1054.29	573.085	16.86	1498.42	1113.4	17.1	866.964	1698.77	16.5	767.173
7.2	760.632	1399.98	7.2	938.756	476.293	7.2	1168.03	1612.02	7.2	1164.65	969.674	7.24	196.489	723.209	8.2	698.257	880.598	11.42	1358.08	1445.42	7.2	580.878	1333.91	12.26	1066.6	165.877	7.22	980.044	509.477	9.9	615.559	488.505	14.44	839.57	774.51	12.22	56.2256	1124.26	12.86	1054.91	573.924	16.88	1498.92	1113.89	17.12	867.131	1698.46	16.52	766.809
7.22	760.387	1400.51	7.22	938.646	477.269	7.22	1168.54	1611.64	7.22	1163.4	969.726	7.26	197.842	723.041	8.22	696.911	878.7	11.44	1357.96	1445.76	7.22	580.271	1335.45	12.28	1065.74	167.161	7.24	981.3	510.407	9.92	615.919	487.506	14.46	840.563	773.997	12.24	55.8735	1123.53	12.88	1055.85	574.384	16.9	1499.33	1114.46	17.14	866.297	1698.16	16.54	766.734
7.24	760.144	1400.69	7.24	938.531	478.201	7.24	1169.45	1610.95	7.24	1162.32	970.384	7.28	199.273	722.993	8.24	696.082	877.955	11.46	1358.22	1446.33	7.24	580.736	1336.73	12.3	1065.35	167.94	7.26	982.878	511.094	9.94	615.943	486.917	14.48	841.322	772.528	12.26	55.4943	1122.94	12.9	1056.83	575.262	16.92	1499.47	1115.16	17.16	865.684	1697.24	16.56	766.625
7.26	759.382	1400.53	7.26	937.926	478.604	7.26	1169.01	1610.19	7.26	1161.59	971.511	7.3	200.149	722.367	8.26	696.048	877.609	11.48	1358.35	1447.07	7.26	580.973	1337.55	12.32	1064.91	168.563	7.28	984.521	511.297	9.96	615.705	487.102	14.5	842.035	770.309	12.28	55.2708	1122.71	12.92	1057.49	576.414	16.94	1499.45	1115.63	17.18	864.519	1696.41	16.58	766.84
7.28	758.803	1401.08	7.28	937.408	479.279	7.28	1167.92	1609.09	7.28	1161.17	972.835	7.32	200.822	720.94	8.28	695.835	877.317	11.5	1358.16	1447.58	7.28	581.476	1337.93	12.34	1064.61	169.241	7.3	985.929	511.132	9.98	615.385	487.249	14.52	843.408	770.033	12.3	55.0318	1122.42	12.94	1057.79	577.718	16.96	1499.61	1115.81	17.2	864.382	1695.58	16.6	766.508
7.3	758.025	1401.79	7.3	936.28	480.33	7.3	1166.03	1608.44	7.3	1160.52	973.633	7.34	201.397	719.724	8.3	695.208	876.259	11.52	1357.67	1447.94	7.3	581.55	1338.26	12.36	1063.78	170.234	7.32	986.836	510.718	10	615.515	486.936	14.54	844.448	770.807	12.32	54.7456	1121.83	12.96	1058.21	578.336	16.98	1500.27	1115.74	17.22	863.87	1695.14	16.62	766.184
7.32	757.917	1403.33	7.32	934.834	481.233	7.32	1165.19	1607.52	7.32	1159.87	974.474	7.36	202.642	718.562	8.32	694.1	875.649	11.54	1357.13	1448.12	7.32	581.448	1339.12	12.38	1063.13	171.274	7.34	987.993	510.302	10.02	615.686	485.873	14.56	845.201	772.09	12.34	54.4723	1121.14	12.98	1059.02	579.019	17	1501.06	1115.93	17.24	863.926	1694.35	16.64	765.596
7.34	757.342	1404.12	7.34	933.867	481.928	7.34	1165.02	1606.83	7.34	1159.08	975.087	7.38	204.177	717.556	8.34	692.67	874.999	11.56	1357.17	1448.49	7.34	581.514	1340.32	12.4	1062.4	171.998	7.36	988.926	509.514	10.04	615.957	485.026	14.58	845.501	772.198	12.36	54.4061	1120.68	13	1059.92	579.812	17.02	1501.83	1116.42	17.26	864.022	1693.34	16.66	765.307
7.36	756.568	1404.17	7.36	933.962	482.468	7.36	1164.14	1606.49	7.36	1158.31	975.857	7.4	205.511	716.636	8.36	691.751	875.393	11.58	1357.17	1448.98	7.36	581.784	1341.48	12.42	1062.17	172.911	7.38	989.705	508.973	10.06	615.568	484.446	14.6	845.324	770.97	12.38	54.607	1120.02	13.02	1060.88	581.021	17.04	1502.26	1117.49	17.28	863.987	1692.27	16.68	765.518
7.38	755.541	1403.54	7.38	934.218	483.338	7.38	1164.21	1606.51	7.38	1157.3	976.536	7.42	206.521	716.29	8.38	691.107	875.074	11.6	1357.17	1449.75	7.38	582.379	1342.44	12.44	1061.79	173.945	7.4	990.259	508.657	10.08	615.219	483.874	14.62	845.478	769.512	12.4	54.5184	1119.25	13.04	1061.93	581.92	17.06	1502.56	1118.61	17.3	863.871	1691.13	16.7	765.826
7.4	754.933	1403.4	7.4	934.302	484.336	7.4	1162.63	1606.39	7.4	1156.07	976.947	7.44	207.56	715.913	8.4	690.994	875.37	11.62	1356.7	1450.21	7.4	582.626	1343.16	12.46	1061.13	175.139	7.42	991.076	508.532	10.1	615.014	483.27	14.64	846.061	769.134	12.42	54.0958	1118.31	13.06	1062.82	582.611	17.08	1502.56	1119.4	17.32	862.956	1690.35	16.72	766.119
7.42	754.979	1404.22	7.42	933.286	484.985	7.42	1162.26	1605.75	7.42	1155.06	976.708	7.46	208.504	715.934	8.42	690.733	875.396	11.64	1356.53	1450.51	7.42	582.962	1344.21	12.48	1060.24	176.177	7.44	991.964	508.003	10.12	615.241	482.343	14.66	846.846	769.247	12.44	53.8383	1117.65	13.08	1063.02	583.408	17.1	1502.49	1119.34	17.34	862.006	1690.06	16.74	765.905
7.44	755.044	1405.6	7.44	932.773	485.74	7.44	1160.21	1604.84	7.44	1153.99	976.815	7.48	209.562	716.118	8.44	690.158	875.642	11.66	1356.3	1450.58	7.44	583.117	1345.09	12.5	1059.37	177.061	7.46	992.871	507.596	10.14	615.707	481.631	14.68	848.066	769.95	12.46	53.7969	1117.13	13.1	1063.68	584.423	17.12	1502.42	1119.12	17.36	861.529	1689.67	16.76	765.778
7.46	754.628	1406.46	7.46	932.137	486.323	7.46	1159.17	1604.78	7.46	1152.92	977.54	7.5	210.562	716.339	8.46	688.891	874.688	11.68	1356.63	1450.91	7.46	584.089	1346.13	12.52	1058.76	177.96	7.48	993.398	506.786	10.16	615.724	480.885	14.7	849.16	769.426	12.48	53.8495	1116.8	13.12	1064.73	585.48	17.14	1502.61	1119.04	17.38	862.193	1687.92	16.78	765.391
7.48	753.584	1406.67	7.48	932.044	487.338	7.48	1157.98	1604.92	7.48	1151.67	978.877	7.52	211.693	716.095	8.48	688.037	874.323	11.7	1356.59	1451.57	7.48	585.166	1346.73	12.54	1058.08	178.858	7.5	994.215	506.346	10.18	615.483	480.365	14.72	849.946	768.24	12.5	53.4178	1116.58	13.14	1066.27	586.303	17.16	1503.14	1119.68	17.4	862.5	1685.91	16.8	765.374
7.5	752.407	1406.4	7.5	931.616	488.291	7.5	1157.56	1605.08	7.5	1150.5	979.942	7.54	212.984	715.934	8.5	687.875	876.115	11.72	1356.47	1452.26	7.5	586.137	1347.37	12.56	1057.35	179.875	7.52	995.158	506.027	10.2	614.879	479.867	14.74	850.048	766.636	12.52	52.969	1116.12	13.16	1066.89	587.313	17.18	1503.91	1120.81	17.42	862.244	1684.37	16.82	765.324
7.52	751.229	1406.19	7.52	931.092	489.195	7.52	1156.98	1604.9	7.52	1149.56	980.652	7.56	214.391	716.275	8.52	688.481	878.819	11.74	1356.27	1452.84	7.52	586.443	1347.95	12.58	1056.58	180.899	7.54	995.964	505.596	10.22	614.976	479.083	14.76	850.107	765.382	12.54	52.7879	1115.57	13.18	1067.56	588.679	17.2	1504.62	1121.88	17.44	860.982	1684.06	16.84	765.69
7.54	750.567	1406.31	7.54	930.505	489.804	7.54	1156.59	1604.39	7.54	1148.77	981.415	7.58	215.764	716.918	8.54	687.713	879.49	11.76	1355.87	1453.01	7.54	586.196	1349	12.6	1055.62	181.786	7.56	996.679	504.983	10.24	615.366	478.298	14.78	850.434	764.844	12.56	52.9991	1115.16	13.2	1068.5	589.994	17.22	1505.09	1122.48	17.46	860.657	1682.94	16.86	765.936
7.56	750.274	1406.75	7.56	930.123	490.579	7.56	1156.19	1603.91	7.56	1147.92	981.872	7.6	217.171	717.094	8.56	686.361	878.407	11.78	1355.53	1453.47	7.56	586.201	1350.27	12.62	1055.09	182.886	7.58	997.16	504.216	10.26	616.032	477.524	14.8	851.246	764.956	12.58	53.1816	1115.13	13.22	1069.51	590.544	17.24	1504.58	1122.4	17.48	860.519	1681.75	16.88	765.782
7.58	750.128	1407.27	7.58	929.546	491.388	7.58	1155.77	1602.84	7.58	1146.89	982.347	7.62	218.787	716.91	8.58	685.415	876.675	11.8	1354.92	1454.01	7.58	586.168	1351.27	12.64	1054.45	183.724	7.6	997.928	504.058	10.28	615.914	477.097	14.82	852.156	765.741	12.6	52.8933	1114.96	13.24	1070.29	590.936	17.26	1504.36	1122.43	17.5	860.582	1680.49	16.9	765.241
7.6	749.455	1407.5	7.6	929.394	492.603	7.6	1155.22	1601.92	7.6	1145.6	982.552	7.64	220.583	716.353	8.6	685.365	876.597	11.82	1354.41	1454.78	7.6	586.963	1351.63	12.66	1053.88	184.467	7.62	998.764	503.924	10.3	615.53	476.733	14.84	853.12	766.289	12.62	52.5879	1114.51	13.26	1070.89	591.729	17.28	1504.53	1122.6	17.52	859.637	1680.28	16.92	764.864
7.62	748.813	1407.94	7.62	929.104	493.699	7.62	1154.52	1600.93	7.62	1144.26	982.643	7.66	221.612	716.143	8.62	686.369	876.502	11.84	1354	1455.2	7.62	587.62	1351.62	12.68	1052.65	184.784	7.64	999.511	503.481	10.32	615.186	475.979	14.86	853.572	766.059	12.64	52.5471	1113.69	13.28	1071.68	593.217	17.3	1505.54	1123.27	17.54	858.225	1680.1	16.94	765.021
7.64	747.924	1408.4	7.64	928.944	494.893	7.64	1154.34	1600.09	7.64	1142.84	982.749	7.68	222.371	716.643	8.64	686.164	876.87	11.86	1353.3	1455.28	7.64	588.651	1352.01	12.7	1051.56	185.536	7.66	1000.34	502.838	10.34	615.529	475.029	14.88	853.889	765.036	12.66	52.8338	1113.27	13.3	1072.5	594.175	17.32	1506.13	1124.02	17.56	856.778	1679.78	16.96	765.312
7.66	747.337	1409.05	7.66	928.295	495.739	7.66	1153.92	1599.14	7.66	1141.77	983.257	7.7	223.401	717.951	8.66	686.736	877.562	11.88	1352.94	1455.51	7.66	589.202	1352.76	12.72	1050.52	186.454	7.68	1000.99	502.371	10.36	615.785	474.106	14.9	854.338	763.843	12.68	52.8153	1113.15	13.32	1073.32	594.88	17.34	1506.21	1124.71	17.58	856.105	1678.74	16.98	765.609
7.68	746.308	1409.11	7.68	927.48	496.419	7.68	1153.16	1598.67	7.68	1140.57	983.651	7.72	225.33	719.134	8.68	685.136	877.636	11.9	1352.62	1455.86	7.68	590.094	1353.71	12.74	1050.02	187.607	7.7	1001.68	501.75	10.38	616.042	473.54	14.92	855.267	763.01	12.7	52.4144	1113.01	13.34	1074.24	595.613	17.36	1506.06	1124.96	17.6	855.931	1677.69	17	765.639
7.7	745.575	1409.17	7.7	926.862	496.828	7.7	1152.24	1598.33	7.7	1139.9	984.087	7.74	226.981	719.832	8.7	683.978	879.851	11.92	1352.29	1456.26	7.7	590.649	1354.43	12.76	1049.47	188.352	7.72	1002.27	501.336	10.4	615.653	473.092	14.94	856.566	762.678	12.72	52.087	1112.11	13.36	1074.96	596.6	17.38	1505.97	1125.1	17.62	856.012	1676.63	17.02	766.062
7.72	745.334	1409.45	7.72	926.66	497.592	7.72	1151.5	1598.28	7.72	1139	984.129	7.76	227.927	719.835	8.82	680.7	880.312	11.94	1351.87	1456.47	7.72	591.08	1355.15	12.78	1048.92	189.103	7.74	1002.68	501.027	10.42	615.629	472.477	14.96	857.79	763.113	12.74	52.0021	1111.33	13.38	1075.54	597.357	17.4	1506.06	1125.36	17.64	855.427	1676.37	17.04	766.095
7.74	745.083	1409.88	7.74	926.787	498.698	7.74	1151.06	1598.01	7.74	1138.23	984.258	7.78	228.561	720.265	8.88	678.821	885.762	11.96	1351.34	1455.74	7.74	591.73	1355.93	12.8	1048.09	189.819	7.76	1003.29	501.041	10.44	615.281	471.707	14.98	858.696	763.388	12.76	52.1276	1110.81	13.4	1076.31	597.729	17.42	1506.09	1125.95	17.66	854.193	1676.27	17.06	765.789
7.76	744.901	1410.69	7.76	926.655	500.325	7.76	1150.13	1598.15	7.76	1136.86	984.333	7.8	229.866	721.02	9.02	676.215	889.672	11.98	1350.91	1455.29	7.76	592.42	1356.55	12.82	1047.12	190.613	7.78	1003.99	500.518	10.46	615.646	470.875	15	858.946	762.7	12.78	52.038	1110.36	13.42	1077.53	598.161	17.44	1506.2	1126.81	17.68	852.905	1676.08	17.08	765.465
7.78	743.872	1411.35	7.78	926.023	501.358	7.78	1148.61	1598.49	7.78	1135.31	984.265	7.82	231.581	722.1	9.04	675.216	894.864	12	1350.44	1454.91	7.78	593.454	1357.19	12.84	1046.31	191.358	7.8	1004.6	499.676	10.48	615.951	470.219	15.02	859.405	760.934	12.8	51.823	1109.82	13.44	1078.92	598.954	17.46	1506.21	1127.68	17.7	852.221	1675.35	17.1	765.824
7.8	742.82	1411.74	7.8	925.103	501.871	7.8	1147.28	1598.57	7.8	1133.65	984.355	7.84	233.53	722.892	9.06	674.127	895.505	12.02	1350.09	1455.43	7.8	594.43	1357.63	12.86	1045.81	192.056	7.82	1005.14	498.901	10.5	616.172	469.617	15.04	859.829	758.908	12.82	51.8187	1109.17	13.46	1079.84	599.499	17.48	1506.74	1128.39	17.72	852.004	1674.95	17.12	766.701
7.82	741.991	1411.67	7.82	924.099	502.024	7.82	1146.45	1598.29	7.82	1132.29	984.472	7.86	234.958	724.012	9.08	673.805	895.744	12.04	1350.12	1455.95	7.82	595.309	1357.91	12.88	1045.38	192.736	7.84	1005.75	498.483	10.52	615.658	468.978	15.06	860.79	758.253	12.84	52.0512	1108.78	13.48	1080.48	600.053	17.5	1507.22	1128.8	17.74	851.758	1674.13	17.14	767.179
7.84	741.809	1411.56	7.84	923.719	502.578	7.84	1146.23	1597.5	7.84	1131.12	984.886	7.88	236.126	725.073	9.1	672.074	896.119	12.06	1349.77	1456.28	7.84	595.972	1357.76	12.9	1044.9	193.821	7.86	1006.8	498.469	10.54	615.032	468.066	15.08	861.757	758.96	12.86	52.3304	1108.67	13.5	1081.21	600.479	17.52	1507.84	1129.04	17.76	851.065	1673.27	17.16	766.825
7.86	741.813	1412.15	7.86	923.459	503.526	7.86	1146.05	1597.02	7.86	1130.15	985.768	7.9	236.749	725.885	9.12	669.78	896.584	12.08	1349.5	1456.87	7.86	596.36	1357.95	12.92	1044.07	194.719	7.88	1007.3	498.382	10.56	614.993	467.038	15.1	862.836	760.249	12.88	52.2714	1108.35	13.52	1082.38	601.373	17.54	1507.62	1129.77	17.78	850.143	1672.3	17.18	766.426
7.88	741.213	1412.87	7.88	923.443	504.824	7.88	1145.89	1596.35	7.88	1129.06	986.309	7.92	237.66	725.889	9.14	667.507	897.475	12.1	1348.79	1457.35	7.88	597.396	1358.53	12.94	1043.42	195.645	7.9	1007.5	498.301	10.58	615.472	466.275	15.12	863.713	760.216	12.9	52.334	1108.02	13.54	1083.36	601.964	17.56	1506.88	1130.64	17.8	849.004	1671.81	17.2	766.236
7.9	740.33	1413.82	7.9	922.856	506.003	7.9	1145.58	1595.84	7.9	1128.06	986.467	7.94	238.989	725.754	9.16	666.686	898.144	12.12	1348.44	1458.24	7.9	598.568	1359.49	12.96	1042.86	196.129	7.92	1007.54	497.447	10.6	616.115	465.845	15.14	864.342	758.802	12.92	52.3514	1106.85	13.56	1084.35	602.381	17.58	1505.93	1131.11	17.82	848.149	1671.81	17.22	766.832
7.92	739.278	1414.21	7.92	922.568	507.006	7.92	1144.95	1595.11	7.92	1126.81	986.412	7.96	240.343	725.681	9.18	667.198	898.711	12.14	1347.85	1458.79	7.92	599.736	1360.16	12.98	1042.48	196.867	7.94	1008.2	496.589	10.62	616.046	465.411	15.16	864.502	756.862	12.94	52.4502	1106.15	13.58	1085.61	602.621	17.6	1505.75	1131.21	17.84	847.595	1671.22	17.24	767.347
7.94	738.785	1414.49	7.94	922.2	507.865	7.94	1144.21	1594.56	7.94	1125.58	986.629	7.98	241.188	726.61	9.2	667.439	898.508	12.16	1347.7	1459.43	7.94	601.303	1359.73	13	1041.79	197.907	7.96	1008.71	496.43	10.64	615.779	464.815	15.18	864.662	755.759	12.96	53.1464	1105.73	13.6	1087.21	603.43	17.62	1505.95	1131.4	17.86	846.94	1670.76	17.26	767.548
7.96	738.705	1413.86	7.96	923.102	508.238	7.96	1144.38	1595.35	7.96	1125.31	986.927	8	241.974	727.818	9.22	667.616	898.126	12.18	1347.11	1459.66	7.96	602.699	1356.88	13.02	1041.03	198.955	7.98	1008.81	496.779	10.66	615.551	464.011	15.2	865.114	755.532	12.98	53.542	1105.57	13.62	1088.22	604.358	17.64	1506.39	1132.25	17.88	846.127	1669.54	17.28	766.964
7.98	738.713	1413.26	7.98	923.581	508.795	7.98	1144.41	1596.2	7.98	1125.28	986.976	8.02	242.792	729.434	9.24	666.978	897.935	12.2	1346.91	1460.02	7.98	604.07	1353.81	13.04	1040.38	199.729	8	1008.76	497.016	10.68	615.697	463.302	15.22	866.351	755.36	13	54.3513	1105.43	13.64	1088.78	604.924	17.66	1506.24	1133.17	17.9	845.238	1668.71	17.3	766.355
8	738.444	1412.79	8	924.11	509.38	8	1144.31	1597.23	8	1125.42	986.658	8.04	243.656	729.849	9.26	667.021	897.953	12.22	1346.56	1460.59	8	604.569	1351.47	13.06	1039.87	200.204	8.02	1008.87	496.548	10.7	615.875	462.46	15.24	867.501	755.277	13.02	54.5314	1104.95	13.66	1089.81	605.22	17.68	1505.83	1134.36	17.92	844.926	1668.02	17.32	766.39
8.02	737.701	1413.2	8.02	923.763	510.47	8.02	1143.28	1596.96	8.02	1124.29	986.401	8.06	244.11	730.139	9.28	666.675	897.843	12.24	1346.35	1461.48	8.02	605.358	1351.5	13.08	1039.12	200.693	8.04	1009.19	495.658	10.72	615.851	461.562	15.26	867.902	754.013	13.04	55.13	1104.69	13.68	1091.41	605.487	17.7	1505.24	1135.17	17.94	844.746	1668.04	17.34	767.095
8.04	736.89	1413.87	8.04	923.257	510.935	8.04	1142.32	1596.91	8.04	1123.02	986.233	8.08	244.609	730.551	9.3	665.958	897.408	12.26	1345.64	1462.24	8.04	606.307	1351.82	13.1	1038.11	201.248	8.06	1010.23	495.116	10.74	615.798	460.869	15.28	868.04	754.046	13.06	55.5721	1104.42	13.7	1092.8	606.509	17.72	1505.01	1135.51	17.96	845.16	1668.11	17.36	767.875
8.06	736.108	1414.59	8.06	922.898	511.535	8.06	1141.84	1596.24	8.06	1121.82	986.581	8.1	245.591	732.004	9.32	664.83	897.073	12.28	1344.81	1462.84	8.06	607.556	1352.47	13.12	1037.03	201.994	8.08	1010.87	494.63	10.76	615.749	460.314	15.3	868.375	753.721	13.08	56.758	1104.62	13.72	1093.58	607.11	17.74	1505.04	1135.51	17.98	844.876	1668.07	17.38	768.178
8.08	735.51	1415.02	8.08	922.108	512.107	8.08	1141.5	1595.85	8.08	1120.91	987.097	8.12	246.641	733.403	9.34	664.148	896.842	12.3	1344.31	1463.29	8.08	608.379	1352.73	13.14	1036.17	202.564	8.1	1011.51	494.644	10.78	615.848	459.825	15.32	869.34	754.411	13.1	57.45	1104.53	13.74	1094.84	607.286	17.76	1505.17	1136.03	18	844.212	1667.71	17.4	768.116
8.1	734.932	1415.13	8.1	921.409	513.317	8.1	1141.47	1595.13	8.1	1120.26	987.096	8.14	247.681	734.407	9.36	663.761	896.562	12.32	1343.97	1463.82	8.1	608.988	1352.66	13.16	1035.45	203.081	8.12	1011.58	494.473	10.8	615.935	459.101	15.34	870.117	754.206	13.12	57.7573	1104.25	13.76	1096.74	606.812	17.78	1505.09	1137.29	18.02	842.764	1667.24	17.42	768.302
8.12	734.429	1415.31	8.12	920.678	514.38	8.12	1140.95	1594.56	8.12	1119.39	986.84	8.16	248.578	735.085	9.38	664.217	895.86	12.34	1343.84	1464.49	8.12	609.4	1352.59	13.18	1034.62	203.492	8.14	1012.04	493.977	10.82	615.787	458.111	15.36	870.642	754.036	13.14	57.5869	1103.68	13.78	1098.4	606.866	17.8	1504.94	1138.5	18.04	841.906	1666.79	17.44	768.459
8.14	733.57	1415.32	8.14	920.415	515.074	8.14	1140.22	1593.9	8.14	1118.23	986.653	8.18	249.844	735.807	9.4	663.925	895.333	12.36	1343.17	1465.19	8.14	610.2	1352.61	13.2	1034.05	204.344	8.16	1012.64	493.485	10.84	615.436	457.137	15.38	870.69	753.181	13.16	58.0966	1103.69	13.8	1099.54	607.429	17.82	1504.46	1139.15	18.06	841.279	1666.39	17.46	768.396
8.16	732.634	1415.52	8.16	920.17	515.531	8.16	1139.3	1593.29	8.16	1116.73	986.995	8.2	251.109	736.892	9.42	664.415	895.064	12.38	1342.48	1465.82	8.16	611.276	1352.48	13.22	1033.24	205.1	8.18	1013.1	492.89	10.86	615.08	456.265	15.4	871.039	752.458	13.18	59.0259	1103.86	13.82	1100.4	607.894	17.84	1503.79	1138.94	18.08	841.016	1665.83	17.48	767.912
8.18	731.617	1415.64	8.18	919.563	516.162	8.18	1138.77	1592.44	8.18	1115.22	987.299	8.22	252.348	737.925	9.44	664.034	894.513	12.4	1341.95	1466.22	8.18	612.394	1352.24	13.24	1032.51	205.624	8.2	1013.55	492.462	10.88	614.961	455.987	15.42	871.679	752.062	13.2	59.8809	1103.96	13.84	1101.94	607.956	17.86	1503.54	1138.75	18.1	840.514	1665.24	17.5	767.774
8.2	730.868	1416	8.2	918.837	517.304	8.2	1137.83	1591.46	8.2	1113.87	987.353	8.24	253.145	739.054	9.46	664.544	893.823	12.42	1341.83	1466.78	8.2	613.575	1352.36	13.26	1031.43	205.698	8.22	1013.95	491.984	10.9	615.123	455.648	15.44	872.973	753.076	13.22	60.2297	1103.28	13.86	1103.54	607.601	17.88	1503.43	1139.19	18.12	839.755	1664.51	17.52	768.139
8.22	730.432	1416.52	8.22	918.081	518.254	8.22	1137.06	1590.65	8.22	1112.91	987.728	8.26	253.593	740.035	9.48	664.578	893.167	12.44	1342.17	1467.57	8.22	614.709	1353.09	13.28	1030.64	206.223	8.24	1014.44	491.526	10.92	615.222	454.946	15.46	874.188	754.153	13.24	60.6522	1102.79	13.88	1105.14	607.575	17.9	1503.69	1140.3	18.14	839.051	1663.58	17.54	768.89
8.24	729.975	1416.88	8.24	917.628	518.791	8.24	1135.95	1590.17	8.24	1111.82	987.692	8.28	253.908	740.938	9.5	665.208	892.909	12.46	1341.89	1468.5	8.24	615.987	1353.53	13.3	1029.75	207.087	8.26	1014.84	491.1	10.94	615.29	453.746	15.48	874.978	754.332	13.26	61.1257	1102.54	13.9	1106.5	607.655	17.92	1503.48	1141.35	18.16	838.181	1662.84	17.56	769.246
8.26	729.335	1416.87	8.26	916.919	518.92	8.26	1135.4	1589.71	8.26	1110.83	988.02	8.3	254.498	741.648	9.52	665.787	892.585	12.48	1341.43	1468.99	8.26	616.935	1353.3	13.32	1028.66	207.515	8.28	1015.04	490.391	10.96	615.096	452.698	15.5	875.451	753.601	13.28	61.5798	1102.43	13.92	1108.04	607.485	17.94	1503.3	1142.01	18.18	837.728	1662.2	17.58	768.937
8.28	728.498	1416.77	8.28	916.298	519.268	8.28	1134.67	1589.53	8.28	1109.36	988.124	8.32	255.577	742.41	9.54	666.372	891.984	12.5	1340.15	1469.17	8.28	617.904	1352.32	13.34	1027.74	207.724	8.3	1015.4	489.528	10.98	615.092	452.262	15.52	875.718	752.66	13.3	62.365	1102.45	13.94	1109.52	607.155	17.96	1502.77	1141.82	18.2	836.642	1662.11	17.6	768.726
8.3	727.713	1416.92	8.3	915.378	519.927	8.3	1134.19	1589.44	8.3	1108.08	988.546	8.34	256.581	743.312	9.56	666.375	891.369	12.52	1339.68	1469.39	8.3	618.661	1351.6	13.36	1026.96	207.777	8.32	1016.29	488.86	11	615.076	451.958	15.54	876.507	752.643	13.32	63.0267	1102.33	13.96	1110.54	607.096	17.98	1502.24	1141.56	18.22	835.41	1661.95	17.62	769.079
8.32	727.13	1417.53	8.32	914.822	520.997	8.32	1133.53	1589.28	8.32	1106.73	988.65	8.36	257.767	744.441	9.58	666.058	891.047	12.54	1339.5	1469.94	8.32	619.715	1351.26	13.38	1026.11	208.359	8.34	1017.44	488.3	11.02	615.196	451.501	15.56	877.179	753.02	13.34	63.8859	1102.56	13.98	1111.42	607.399	18	1502	1141.28	18.24	833.826	1661.76	17.64	769.784
8.34	726.616	1418.1	8.34	914.274	522.25	8.34	1132.71	1588.86	8.34	1106.16	987.874	8.38	258.587	745.535	9.6	666.312	891.339	12.56	1339.93	1470.69	8.34	620.812	1351.68	13.4	1024.73	208.994	8.36	1017.98	488.099	11.04	615.112	450.697	15.58	878.147	753.123	13.36	64.5851	1102.5	14	1112.66	607.446	18.02	1502.07	1141.6	18.26	832.809	1661.09	17.66	769.974
8.36	726.226	1418.7	8.36	913.883	523.134	8.36	1131.95	1588.12	8.36	1105.42	986.937	8.4	259.576	746.689	9.62	666.251	889.988	12.58	1339.99	1471.56	8.36	621.917	1351.88	13.42	1023.38	209.19	8.38	1018.18	488.077	11.06	614.986	449.738	15.6	878.657	752.656	13.38	65.3092	1102.4	14.02	1114.33	607.017	18.04	1502.11	1141.96	18.28	832.206	1660.13	17.68	769.698
8.38	725.563	1418.9	8.38	913.203	523.605	8.38	1130.94	1587.27	8.38	1104.71	986.618	8.42	260.128	747.645	9.64	665.896	887.686	12.6	1339.57	1472.24	8.38	622.632	1351.99	13.44	1022.5	209.288	8.4	1018.27	487.584	11.08	614.983	448.97	15.62	879.597	751.953	13.4	65.8258	1101.86	14.04	1115.86	606.65	18.06	1502.01	1142.79	18.3	831.614	1659.27	17.7	769.279
8.4	724.758	1418.7	8.4	912.586	523.887	8.4	1130.12	1586.11	8.4	1103.25	986.985	8.44	260.963	748.794	9.66	665.1	884.604	12.62	1338.8	1472.86	8.4	623.102	1352.02	13.46	1021.56	209.084	8.42	1018.92	486.715	11.1	615.241	448.489	15.64	880.539	751.903	13.42	66.1646	1101.45	14.06	1117.03	606.793	18.08	1501.65	1144.16	18.32	830.868	1658.48	17.72	769.295
8.42	723.72	1418.13	8.42	911.68	524.284	8.42	1129.26	1585.15	8.42	1102.12	988.018	8.46	261.607	749.936	9.68	664.184	882.164	12.64	1338.24	1473.43	8.42	623.959	1351.84	13.48	1020.39	209.48	8.44	1019.56	485.454	11.12	615.239	448.093	15.66	881.72	752.563	13.44	66.3785	1101.36	14.08	1118.24	606.844	18.1	1501.36	1145.58	18.34	829.643	1658.13	17.74	769.617
8.44	722.994	1417.88	8.44	910.84	524.974	8.44	1128.86	1584.8	8.44	1100.8	988.341	8.48	261.765	751.321	9.7	663.686	880.527	12.66	1337.89	1474.29	8.44	625.164	1351.44	13.5	1019.11	210.065	8.46	1020.02	485.034	11.14	614.959	447.589	15.68	882.649	753.653	13.46	66.7784	1101.4	14.1	1119.59	606.836	18.12	1500.96	1146.06	18.36	828.581	1657.75	17.76	770.094
8.46	722.552	1418.44	8.46	910.001	525.767	8.46	1128.67	1584.69	8.46	1099.87	988.428	8.5	262.075	752.136	9.72	662.984	879.109	12.68	1337.89	1475.21	8.46	626.658	1351.21	13.52	1018.41	210.884	8.48	1020.39	484.855	11.16	614.619	446.672	15.7	883.267	754.242	13.48	67.152	1101.14	14.12	1121.18	606.639	18.14	1500.75	1145.42	18.38	827.979	1657.37	17.78	770.119
8.48	722.173	1419.26	8.48	909.6	526.7	8.48	1128.15	1584.8	8.48	1098.92	987.587	8.52	262.642	752.926	9.74	662.827	878.272	12.7	1337.81	1475.92	8.48	627.714	1350.81	13.54	1017.75	211.216	8.5	1020.63	484.769	11.18	614.709	445.941	15.72	883.923	754.589	13.5	67.3533	1100.33	14.14	1122.83	606.756	18.16	1500.74	1144.78	18.4	827.531	1656.89	17.8	769.944
8.5	721.478	1419.84	8.5	909.147	527.381	8.5	1127.69	1584.09	8.5	1097.93	986.859	8.54	263.843	753.874	9.76	662.677	876.849	12.72	1337.94	1476.39	8.5	628.487	1350.33	13.56	1016.89	211.589	8.52	1020.87	484.217	11.2	614.86	445.2	15.74	884.688	754.178	13.52	67.9037	1100.15	14.16	1124.34	606.828	18.18	1500.48	1144.79	18.42	826.984	1656.36	17.82	769.969
8.52	720.389	1419.54	8.52	908.589	527.61	8.52	1126.84	1583.14	8.52	1097.01	986.806	8.56	264.569	755.544	9.78	662.763	875.18	12.74	1337.86	1476.98	8.52	629.243	1349.77	13.58	1015.51	211.666	8.54	1021.23	483.537	11.22	615.106	444.616	15.76	885.576	753.604	13.54	68.2369	1099.88	14.18	1125.49	606.484	18.2	1500.24	1145.8	18.44	825.524	1656.04	17.84	770.165
8.54	719.218	1419.05	8.54	907.891	527.796	8.54	1126.18	1581.92	8.54	1095.94	987.889	8.58	264.701	757.328	9.8	663.163	873.914	12.76	1337.25	1477.86	8.54	629.992	1349.91	13.6	1014.53	212.271	8.56	1021.18	482.64	11.24	615.171	443.94	15.78	886.758	753.179	13.56	68.763	1099.95	14.2	1126.82	606.377	18.22	1499.83	1147.08	18.46	823.945	1655.95	17.86	770.596
8.56	718.44	1418.84	8.56	906.979	528.26	8.56	1125.1	1581.43	8.56	1095.02	988.408	8.6	264.881	759.264	9.82	664.111	873.166	12.78	1336.49	1478.72	8.56	631.159	1350.51	13.62	1013.84	213.02	8.58	1021.17	481.869	11.26	615.099	443.405	15.8	887.947	753.219	13.58	69.1158	1099.74	14.22	1128.33	606.197	18.24	1499.73	1148.1	18.48	823.183	1655.65	17.88	770.693
8.58	718.194	1419.24	8.58	906.026	529.13	8.58	1124.53	1581.1	8.58	1093.63	987.903	8.62	265.411	760.857	9.84	664.535	872.486	12.8	1335.87	1479.59	8.58	632.035	1350.78	13.64	1013.36	214.057	8.6	1021.14	481.531	11.28	614.944	442.982	15.82	889.087	753.494	13.6	69.2981	1099.41	14.24	1130.01	606.363	18.26	1499.38	1148.21	18.5	823.108	1655.13	17.9	770.743
8.6	718.014	1419.61	8.6	905.246	530.062	8.6	1124.2	1581.02	8.6	1092.51	986.321	8.64	266.417	762.053	9.86	664.514	871.326	12.82	1335.62	1480.12	8.6	632.692	1350.41	13.66	1012.44	214.484	8.62	1021.97	481.347	11.3	614.801	442.449	15.84	889.864	753.797	13.62	69.4843	1099.12	14.26	1131.3	605.863	18.28	1499.06	1147.97	18.52	822.882	1654.43	17.92	770.798
8.62	717.344	1419.79	8.62	904.897	530.6	8.62	1123.75	1580.86	8.62	1091.81	985.445	8.66	266.608	762.902	9.88	663.661	870.022	12.84	1335.34	1480.61	8.62	633.213	1349.78	13.68	1011.22	214.511	8.64	1023.29	480.935	11.32	614.734	441.743	15.86	890.458	754.031	13.64	69.7607	1098.85	14.28	1132.55	605.397	18.3	1498.68	1147.84	18.54	821.801	1653.71	17.94	771.025
8.64	715.872	1419.46	8.64	904.731	531.001	8.64	1122.79	1580.73	8.64	1090.99	984.794	8.68	266.454	764.08	9.9	663.197	868.887	12.86	1335.31	1481.1	8.64	633.926	1349.48	13.7	1010.29	214.781	8.66	1023.71	480.211	11.34	614.614	440.807	15.88	891.154	754.314	13.66	70.2778	1098.82	14.3	1133.94	605.034	18.32	1498.3	1148.37	18.56	820.188	1653.47	17.96	771.065
8.66	714.436	1418.98	8.66	904.374	531.459	8.66	1121.46	1580.46	8.66	1089.83	984.53	8.7	266.031	765.944	9.92	663.146	868.228	12.88	1335.07	1481.65	8.66	634.623	1349.35	13.72	1009.65	215.633	8.68	1023.32	479.496	11.36	614.493	439.95	15.9	892.128	754.396	13.68	70.9023	1098.5	14.32	1135.31	604.873	18.34	1498.08	1149.03	18.58	819.103	1653.19	17.98	771.039
8.68	713.671	1418.91	8.68	903.59	532.241	8.68	1120.26	1580.05	8.68	1088.24	984.44	8.72	266.184	767.601	9.94	663.533	867.201	12.9	1334.97	1482.74	8.68	635.228	1349.82	13.74	1008.92	216.545	8.7	1022.84	478.993	11.38	614.475	439.283	15.92	893.329	754.9	13.7	71.2683	1098.32	14.34	1136.61	604.769	18.36	1498.09	1149.75	18.6	818.208	1653.06	18	770.754
8.7	713.482	1418.95	8.7	902.687	533.039	8.7	1119.27	1579.7	8.7	1087.16	984.369	8.74	266.336	769.057	9.96	664.162	865.966	12.92	1334.96	1483.76	8.7	635.202	1350.39	13.76	1007.75	216.705	8.72	1023.77	478.505	11.4	614.604	438.869	15.94	894.624	755.277	13.72	71.33	1098.09	14.36	1137.89	604.581	18.38	1498.27	1150.3	18.62	817.838	1652.41	18.02	770.666
8.72	713.267	1419.17	8.72	901.822	533.471	8.72	1118.66	1579.35	8.72	1086.12	984.596	8.76	267.139	770.23	9.98	664.5	864.723	12.94	1334.96	1484.6	8.72	637.252	1351.35	13.78	1006.54	216.28	8.74	1024.7	477.982	11.42	614.732	438.357	15.96	895.369	755.697	13.74	71.5009	1098.01	14.38	1139.33	604.458	18.4	1497.94	1150.66	18.64	817.706	1651.47	18.04	770.78
8.74	712.656	1419.45	8.74	901.351	533.784	8.74	1118.35	1578.95	8.74	1085.06	984.238	8.78	267.593	771.725	10	664.428	864.25	12.96	1335	1484.98	8.74	639.321	1351.58	13.8	1005.67	216.406	8.76	1024.82	477.302	11.44	614.746	437.583	15.98	895.996	755.881	13.76	71.5611	1097.6	14.4	1140.71	604.002	18.42	1497.22	1150.63	18.66	817.008	1650.96	18.06	770.87
8.76	711.742	1420.1	8.76	900.896	534.15	8.76	1118.01	1578.75	8.76	1083.75	984.265	8.8	268.24	772.845	10.02	663.708	863.756	12.98	1334.46	1485.57	8.76	641.948	1351.02	13.82	1004.95	217.163	8.78	1023.96	476.354	11.46	614.631	436.609	16	896.745	755.988	13.78	71.7238	1097.47	14.42	1141.95	603.337	18.44	1496.62	1150.47	18.68	815.677	1650.44	18.08	771.326
8.78	710.692	1420.51	8.78	900.499	535.14	8.78	1117.57	1578.28	8.78	1082.39	983.722	8.82	268.117	774.036	10.04	663.111	862.868	13	1334	1486.65	8.78	643.002	1350.25	13.84	1004.16	218.406	8.8	1023.64	475.243	11.48	614.627	435.881	16.02	897.893	756.003	13.8	71.761	1097.37	14.44	1143.38	602.794	18.46	1496.66	1150.4	18.7	813.996	1650.07	18.1	771.329
8.8	709.849	1420.44	8.8	899.739	535.861	8.8	1117.08	1577.8	8.8	1081.08	983.492	8.84	268.289	775.55	10.06	662.768	861.455	13.02	1333.81	1487.96	8.8	644.216	1350.61	13.86	1003.18	218.736	8.82	1023.69	474.299	11.5	615.014	435.432	16.04	898.828	755.825	13.82	71.9342	1097.31	14.46	1144.8	602.607	18.48	1496.69	1150.92	18.72	813.044	1649.39	18.12	771.706
8.82	709.33	1420.27	8.82	899.065	536.277	8.82	1116.32	1577.24	8.82	1080.08	982.923	8.86	267.83	777.598	10.08	662.519	860.374	13.04	1334.14	1488.81	8.82	645.475	1351.26	13.88	1002.05	218.623	8.84	1024.29	473.779	11.52	615.201	435.283	16.06	899.411	755.98	13.84	72.1023	1096.9	14.48	1146.08	602.564	18.5	1496.59	1151.99	18.74	812.583	1648.95	18.14	771.694
8.84	708.944	1420.52	8.84	898.41	536.27	8.84	1115.5	1576.77	8.84	1079.05	982.719	8.88	267.07	779.314	10.1	662.501	860.015	13.06	1334.49	1489.19	8.84	646.536	1352.31	13.9	1001.04	218.505	8.86	1024.76	473.219	11.54	615.089	434.874	16.08	900.186	755.678	13.86	72.1769	1096.37	14.5	1147.14	602.369	18.52	1496.07	1153.11	18.76	812.172	1648.79	18.16	771.847
8.86	708.156	1420.92	8.86	897.848	536.641	8.86	1114.95	1576.02	8.86	1078.09	982.531	8.9	267.01	780.373	10.12	662.601	859.844	13.08	1334.7	1489.59	8.86	647.561	1352.47	13.92	1000.18	219.168	8.88	1025.08	472.554	11.56	614.441	434.201	16.1	901.306	755.57	13.88	72.0275	1096.08	14.52	1148.49	601.98	18.54	1495.62	1153.95	18.78	811.504	1648.35	18.18	771.764
8.88	707.046	1421.43	8.88	896.984	537.493	8.88	1114.53	1575.49	8.88	1076.95	982.325	8.92	267.574	781.141	10.14	662.485	859.077	13.1	1334.64	1490.36	8.88	648.555	1352.57	13.94	999.539	220.117	8.9	1024.94	471.62	11.58	614.196	433.295	16.12	902.9	755.598	13.9	71.8641	1095.68	14.54	1150.05	601.358	18.56	1495.24	1154.25	18.8	810.632	1647.66	18.2	772.059
8.9	706.169	1421.59	8.9	895.905	538.38	8.9	1113.96	1575.4	8.9	1075.95	982.098	8.94	268.504	782.186	10.16	662.445	857.415	13.12	1334.63	1491.72	8.9	649.592	1352.17	13.96	998.773	220.794	8.92	1025.17	470.828	11.6	614.403	432.551	16.14	904.247	756.054	13.92	71.584	1095.19	14.56	1151.62	600.987	18.58	1495.02	1154.12	18.82	809.623	1646.92	18.22	772.203
8.92	705.833	1421.68	8.92	894.963	538.894	8.92	1113.33	1575.47	8.92	1074.96	981.93	8.96	268.539	783.548	10.18	662.122	855.951	13.14	1334.63	1492.76	8.92	650.669	1351.79	13.98	997.791	220.966	8.94	1025.35	470.268	11.62	614.945	431.869	16.16	905.459	756.423	13.94	71.505	1094.76	14.58	1152.8	600.563	18.6	1494.56	1153.75	18.84	809.027	1646.31	18.24	772.486
8.94	705.894	1422.16	8.94	894.392	539.013	8.94	1112.94	1575.14	8.94	1073.74	982.187	8.98	268.236	785.179	10.2	662.502	855.061	13.16	1334.51	1493.44	8.94	651.788	1351.39	14	996.971	221.182	8.96	1026.01	469.85	11.64	615.164	431.36	16.18	906.514	756.208	13.96	71.0508	1096.55	14.6	1153.66	600.084	18.62	1493.97	1153.75	18.86	808.568	1645.93	18.26	772.422
8.96	705.521	1422.79	8.96	893.92	539.228	8.96	1112.46	1574.69	8.96	1072.39	982.396	9	268.055	786.884	10.22	662.823	854.386	13.18	1334.78	1493.72	8.96	652.74	1351.15	14.02	996.234	221.403	8.98	1026.17	469.594	11.66	614.834	430.856	16.2	907.271	755.637	13.98	70.7048	1098.19	14.62	1154.79	599.111	18.64	1493.18	1154.42	18.88	807.986	1645.11	18.28	772.027
8.98	704.611	1423.34	8.98	893.601	539.824	8.98	1111.96	1574.13	8.98	1070.98	982.191	9.02	267.966	788.277	10.24	663.08	853.215	13.2	1334.85	1494.37	8.98	653.362	1351.08	14.04	995.472	221.918	9	1026.42	469.078	11.68	614.404	430.426	16.22	908.398	755.502	14	69.9309	1099.85	14.64	1156.06	598.193	18.66	1492.77	1155.39	18.9	807.038	1644.19	18.3	771.9
9	703.385	1423.17	9	893.051	540.772	9	1112.01	1573.21	9	1069.83	981.634	9.04	267.903	789.426	10.26	663.208	852.253	13.22	1335.3	1495.31	9	653.905	1351.83	14.06	994.348	222.325	9.02	1026.28	468.167	11.7	614.062	429.868	16.24	909.459	755.33	14.02	69.5741	1099.73	14.66	1157.64	597.934	18.68	1492.63	1155.82	18.92	806.084	1643.31	18.32	771.84
9.02	702.45	1423.12	9.02	892.383	541.464	9.02	1112.25	1572.2	9.02	1069.18	981.073	9.06	268.234	790.156	10.28	662.976	851.76	13.24	1335.28	1496.29	9.02	654.572	1352.53	14.08	993.261	222.985	9.04	1026.28	467.136	11.72	614.107	429.107	16.26	911.005	756.193	14.04	69.2227	1099.8	14.68	1158.76	598.079	18.7	1492.45	1155.81	18.94	805.223	1642.64	18.34	772.225
9.04	701.878	1423	9.04	891.324	541.843	9.04	1112.49	1571.51	9.04	1068.35	981.149	9.08	268.542	791.108	10.3	663.064	851.185	13.26	1335.54	1496.95	9.04	655.361	1352.81	14.1	992.317	223.445	9.06	1026.15	466.377	11.74	614.222	428.339	16.28	911.97	756.456	14.06	69.0846	1099.59	14.7	1159.89	597.938	18.72	1492.17	1155.62	18.96	804.751	1642.04	18.36	772.117
9.06	701.466	1423.28	9.06	890.427	542.216	9.06	1111.58	1571.58	9.06	1067.52	981.423	9.1	268.691	792.258	10.32	663.148	850.051	13.28	1335.68	1497.51	9.06	656.312	1352.35	14.12	991.611	223.745	9.08	1026.54	466.18	11.76	614.414	427.517	16.3	913.276	756.826	14.08	68.9392	1099.1	14.72	1161.52	597.109	18.74	1491.43	1155.67	18.98	804.37	1641.25	18.38	772.118
9.08	701.088	1423.75	9.08	889.937	542.988	9.08	1110.57	1571.67	9.08	1066.18	981.592	9.12	268.767	793.732	10.34	663.656	848.475	13.3	1336.16	1498.27	9.08	657.313	1352.05	14.14	990.649	224.035	9.1	1026.53	465.567	11.78	614.353	426.8	16.32	914.553	755.9	14.1	68.5031	1098.81	14.74	1162.77	596.239	18.76	1490.81	1155.93	19	804.044	1640.6	18.4	772.156
9.1	700.649	1424.57	9.1	889.656	543.988	9.1	1109.49	1571.49	9.1	1064.81	981.67	9.14	268.483	795.15	10.36	663.896	847.227	13.32	1336.71	1499.31	9.1	658.309	1352.06	14.16	989.768	224.255	9.12	1027.04	464.872	11.8	614.464	426.05	16.34	915.988	755.061	14.12	67.8727	1098.69	14.76	1163.84	595.857	18.78	1490.22	1156.55	19.02	803.251	1640.06	18.42	772.564
9.12	700.117	1424.96	9.12	889.178	544.802	9.12	1108.8	1571.01	9.12	1063.41	982.131	9.16	268.282	796.272	10.38	663.669	846.26	13.34	1337.15	1500.16	9.12	658.983	1351.95	14.18	988.894	224.805	9.14	1026.73	463.827	11.82	614.382	425.357	16.36	916.675	754.42	14.14	67.3658	1098.46	14.78	1164.72	595.413	18.8	1490.25	1157.13	19.04	802.53	1639.56	18.44	772.622
9.14	699.423	1424.84	9.14	888.286	545.173	9.14	1108.32	1570.35	9.14	1062.36	982.889	9.18	267.746	797.228	10.4	663.763	845.38	13.36	1337.27	1500.62	9.14	659.417	1352.37	14.2	988.04	224.943	9.16	1026.66	463.316	11.84	614.249	424.804	16.38	917.492	754.908	14.16	66.9545	1097.77	14.8	1166.36	595.04	18.82	1490.66	1157.55	19.06	801.814	1638.8	18.46	772.541
9.16	698.625	1424.59	9.16	887.372	545.624	9.16	1108.06	1569.6	9.16	1061.69	983.223	9.2	267.708	798.417	10.42	664.055	844.285	13.38	1337.49	1500.89	9.16	659.83	1352.46	14.22	987.143	225.216	9.18	1026.72	463	11.86	613.62	424.237	16.4	918.601	755.667	14.18	66.867	1096.78	14.82	1168.22	594.207	18.84	1490.77	1157.78	19.08	801.649	1638.07	18.48	772.218
9.18	698.161	1425.09	9.18	886.543	546.106	9.18	1108.24	1568.61	9.18	1061.1	982.795	9.22	268.38	799.688	10.44	664.691	843.113	13.4	1337.66	1501.63	9.18	660.42	1352.82	14.24	986.107	225.39	9.2	1026.64	462.314	11.88	613.423	423.783	16.42	920.058	756.374	14.2	66.6766	1096.3	14.84	1169.14	594.146	18.86	1490.62	1157.78	19.1	801.046	1637.36	18.5	772.515
9.2	697.921	1426.26	9.2	885.98	547.097	9.2	1108.28	1567.89	9.2	1060.19	982.246	9.24	269.095	800.973	10.46	664.836	842.395	13.42	1338.27	1502.52	9.2	661.479	1352.37	14.26	985.217	225.821	9.22	1027.01	461.682	11.9	613.577	423.073	16.44	920.997	755.597	14.22	66.2221	1096.56	14.86	1169.75	593.67	18.88	1489.82	1157.64	19.12	800.68	1636.69	18.52	773.118
9.22	697.796	1427.6	9.22	885.398	547.883	9.22	1108.22	1567.15	9.22	1058.79	982.005	9.26	269.36	801.948	10.48	664.684	841.673	13.44	1338.87	1503.25	9.22	662.632	1352.41	14.28	984.428	226.485	9.24	1027.23	460.693	11.92	614.092	422.308	16.46	921.625	754.442	14.24	65.3327	1096.94	14.88	1170.3	593.574	18.9	1489.3	1157.43	19.14	799.734	1636.16	18.54	773.752
9.24	702.761	1427.41	9.24	884.771	548.394	9.24	1107.88	1566.56	9.24	1057.22	982.422	9.28	268.948	802.902	10.5	664.621	840.747	13.46	1339.72	1503.69	9.24	663.837	1352.82	14.3	983.58	227.075	9.26	1027.34	459.802	11.94	614.15	421.591	16.48	922.22	753.759	14.26	64.1752	1096.93	14.9	1171.56	592.747	18.92	1488.94	1157.61	19.16	798.988	1635.59	18.56	773.522
9.26	702.072	1427.23	9.26	883.92	548.583	9.26	1107.42	1565.85	9.26	1056.07	983.518	9.3	268.356	803.707	10.52	664.778	839.468	13.48	1340.4	1504.11	9.26	664.423	1353.39	14.32	982.666	227.241	9.28	1027.07	458.916	11.96	613.818	421.29	16.5	923.169	754.131	14.28	63.5111	1096.71	14.92	1172.69	592.301	18.94	1489.02	1158.15	19.18	797.951	1635	18.58	772.917
9.28	701.375	1427.21	9.28	883.026	549.092	9.28	1107.17	1565.31	9.28	1055.24	984.536	9.32	268.114	804.539	10.54	665.644	838.617	13.5	1340.45	1504.64	9.28	664.861	1353.75	14.34	981.737	227.069	9.3	1026.64	458.225	11.98	613.471	421.099	16.52	924.354	754.48	14.3	63.3964	1095.96	14.94	1173.67	592.009	18.96	1489.2	1158.67	19.2	797.29	1634.02	18.6	772.362
9.3	695.493	1428.24	9.3	882.075	549.99	9.3	1107.01	1564.71	9.3	1054.42	985.046	9.34	268.35	805.662	10.56	666.378	837.604	13.52	1340.51	1505.08	9.3	665.329	1353.73	14.36	980.92	227.144	9.32	1027.18	457.738	12	613.454	420.74	16.54	925.429	754.072	14.32	63.0513	1095.66	14.96	1174.42	592.313	18.98	1489.28	1158.93	19.22	796.91	1633.03	18.62	772.769
9.32	695.226	1429.28	9.32	881.23	550.834	9.32	1107.23	1564.09	9.32	1053.29	984.515	9.36	268.728	807.28	10.58	666.693	836.557	13.54	1340.92	1505.66	9.32	666.444	1353.54	14.38	980.064	227.706	9.34	1027.82	457.042	12.02	613.791	420.083	16.56	926.228	753.069	14.34	62.4863	1095.1	14.98	1175.48	592.162	19	1489.39	1158.62	19.24	796.39	1632.5	18.64	773.297
9.34	694.859	1430.05	9.34	880.504	551.346	9.34	1107.18	1563.47	9.34	1052.01	983.976	9.38	269.177	808.837	10.6	666.696	835.535	13.56	1342.06	1506.12	9.34	667.56	1353.79	14.4	979.115	228.308	9.36	1028.45	456.493	12.04	613.81	419.452	16.58	926.619	752.182	14.36	61.7095	1095.18	15	1176.49	592.013	19.02	1489.38	1158.22	19.26	795.656	1632.1	18.66	773.292
9.36	694.373	1430.8	9.36	879.956	551.521	9.36	1107.2	1562.74	9.36	1050.62	983.793	9.4	269.082	810.126	10.62	667.108	835.125	13.58	1342.81	1506.82	9.36	668.616	1354.26	14.42	978.276	228.458	9.38	1028.6	456.07	12.06	613.678	418.839	16.6	927.014	751.994	14.38	61.2495	1095.03	15.02	1177.42	591.402	19.04	1489.04	1158.03	19.28	794.86	1631.68	18.68	772.98
9.38	694.088	1431.25	9.38	879.232	551.925	9.38	1107.24	1561.88	9.38	1049.51	983.908	9.42	268.852	811.101	10.64	667.425	834.464	13.6	1343.13	1507.57	9.38	669.221	1355.49	14.44	977.351	228.636	9.4	1028.53	455.375	12.08	613.461	418.407	16.62	927.846	752.434	14.4	60.9563	1094.59	15.04	1178.12	591.384	19.06	1488.05	1158.44	19.3	794.345	1630.61	18.7	772.538
9.4	693.922	1431.79	9.4	878.518	552.657	9.4	1107.02	1561	9.4	1048.97	985.012	9.44	268.636	812.435	10.66	667.772	833.642	13.62	1342.91	1508.52	9.4	669.89	1356.5	14.46	976.531	228.983	9.42	1027.92	454.317	12.1	613.488	417.87	16.64	929.122	752.539	14.42	60.2383	1094.54	15.06	1179.15	591.044	19.08	1487.33	1159.01	19.32	793.855	1629.43	18.72	773.023
9.42	693.813	1432.41	9.42	878.024	553.875	9.42	1106.93	1560.13	9.42	1048.54	986.259	9.46	268.962	813.942	10.68	667.691	832.302	13.64	1343.35	1509.23	9.42	670.479	1356.93	14.48	975.81	229.671	9.44	1027.53	453.343	12.12	613.548	417.291	16.66	930.384	751.939	14.44	59.295	1094.56	15.08	1180.35	591.068	19.1	1487.2	1159.28	19.34	793.416	1628.07	18.74	773.133
9.44	693.48	1433.09	9.44	877.673	555.014	9.44	1106.35	1559.47	9.44	1047.54	987.663	9.48	269.2	815.375	10.7	668.107	831.507	13.66	1344.33	1509.45	9.44	671.44	1356.55	14.5	975.05	229.873	9.46	1027.52	452.645	12.14	613.619	416.723	16.68	931.032	750.787	14.46	58.2459	1094.54	15.1	1181.54	590.923	19.12	1487.98	1159.09	19.36	792.663	1627.19	18.76	773.641
9.46	693.14	1433.6	9.46	876.963	555.511	9.46	1106.25	1558.86	9.46	1046.02	987.647	9.5	269.49	816.668	10.72	668.334	830.781	13.68	1345.69	1509.46	9.46	672.29	1356.35	14.52	973.984	229.979	9.48	1028.33	452.338	12.16	613.681	416.248	16.7	931.188	749.89	14.48	57.6004	1094.03	15.12	1182.6	590.702	19.14	1488.55	1158.68	19.38	792.321	1626.52	18.78	773.459
9.48	692.683	1434.16	9.48	875.767	555.607	9.48	1106.21	1558.54	9.48	1044.43	986.987	9.52	270.245	817.66	10.74	668.871	830.105	13.7	1346.67	1509.63	9.48	673.392	1356.71	14.54	972.839	230.333	9.5	1028.74	451.893	12.18	613.824	415.778	16.72	931.699	749.184	14.5	57.3609	1093.65	15.14	1183.45	590.656	19.16	1488.94	1158.65	19.4	791.684	1626.15	18.8	773.587
9.5	692.118	1434.61	9.5	874.85	556.001	9.5	1106.59	1557.95	9.5	1043.33	986.14	9.54	270.907	818.752	10.76	669.405	828.805	13.72	1347.29	1510.32	9.5	674.113	1357.76	14.56	972.014	231.17	9.52	1028.8	451.344	12.2	614.184	415.086	16.74	932.695	749.313	14.52	56.7402	1094.24	15.16	1184.51	590.589	19.18	1488.21	1158.81	19.42	791.134	1625.52	18.82	773.252
9.52	691.806	1435.14	9.52	874.404	556.954	9.52	1106.89	1557.09	9.52	1042.43	986.456	9.56	271.332	819.942	10.78	669.948	827.456	13.74	1347.59	1511.17	9.52	674.93	1358.89	14.58	971.695	231.876	9.54	1028.59	450.376	12.22	614.337	414.394	16.76	933.919	749.359	14.54	56.202	1094.42	15.18	1185.62	590.519	19.2	1488.2	1159.37	19.44	790.273	1624.76	18.84	773.033
9.54	691.645	1435.9	9.54	874.417	558.133	9.54	1106.37	1556.08	9.54	1041.46	987.095	9.58	271.02	821.547	10.8	670.369	826.232	13.76	1348.02	1511.86	9.54	675.389	1360.02	14.6	971.001	232.06	9.56	1028.8	449.349	12.24	614.377	413.662	16.78	934.922	749.462	14.56	55.164	1094.36	15.2	1186.84	590.239	19.22	1488.31	1159.67	19.46	789.437	1623.86	18.86	773.096
9.56	691.745	1436.75	9.56	874.19	558.958	9.56	1106.15	1555.13	9.56	1040.33	988.442	9.6	271.067	823.222	10.82	670.745	824.99	13.78	1348.54	1512.26	9.56	676.228	1361.01	14.62	970.095	232.212	9.58	1029.26	448.871	12.26	614.151	413.048	16.8	935.756	748.789	14.58	54.3494	1093.87	15.22	1187.86	590.502	19.24	1489.54	1159.87	19.48	788.686	1623.24	18.88	773.365
9.58	691.527	1437.47	9.58	873.549	559.456	9.58	1105.91	1554.58	9.58	1039.08	989.387	9.62	271.231	824.563	10.84	671.424	823.504	13.8	1349.09	1512.56	9.58	677.316	1361.67	14.64	968.913	232.525	9.6	1029.34	448.529	12.28	614.389	412.195	16.82	936.558	748.126	14.6	53.7112	1093.82	15.24	1188.71	590.749	19.26	1490.09	1159.68	19.5	787.974	1622.63	18.9	773.723
9.6	691.35	1437.89	9.6	872.436	560.113	9.6	1106.36	1554	9.6	1038.04	990.282	9.64	272.148	825.913	10.86	672.215	822.269	13.82	1349.7	1513.3	9.6	678.614	1362.16	14.66	967.998	233.049	9.62	1029.48	447.887	12.3	614.67	411.44	16.84	937.473	747.246	14.62	53.1104	1093.65	15.26	1189.61	590.673	19.28	1489.67	1159.47	19.52	787.445	1621.88	18.92	774.05
9.62	690.97	1438.38	9.62	871.509	561.014	9.62	1106.71	1553.49	9.62	1036.89	990.692	9.66	273.057	827.072	10.88	673.281	821.844	13.84	1350.2	1514.29	9.62	679.556	1362.97	14.68	967.383	233.69	9.64	1029.3	446.394	12.32	614.9	410.841	16.86	938.476	746.277	14.64	52.7641	1092.83	15.28	1190.63	589.921	19.3	1489.07	1159.44	19.54	786.952	1620.86	18.94	774.002
9.64	690.686	1439.13	9.64	871.148	562.417	9.64	1106.89	1552.74	9.64	1035.54	990.475	9.68	273.703	828.286	10.9	674.219	821.289	13.86	1351.05	1514.76	9.64	680.256	1363.8	14.7	966.775	234.504	9.66	1029.51	445.147	12.34	614.679	410.713	16.88	939.292	745.244	14.66	52.2926	1092.27	15.3	1192.12	590.502	19.32	1488.35	1159.53	19.56	786.493	1619.74	18.96	773.964
9.66	690.301	1440.1	9.66	871.113	563.537	9.66	1106.46	1551.89	9.66	1033.89	990.147	9.7	273.571	829.321	10.92	675.052	820.273	13.88	1351.63	1514.76	9.66	680.768	1365.01	14.72	966.22	235.333	9.68	1029.64	444.729	12.36	614.397	410.678	16.9	939.636	744.244	14.68	52.2114	1091.69	15.32	1193.5	591.395	19.34	1488.65	1160.07	19.58	785.759	1619.17	18.98	773.969
9.68	690.199	1440.91	9.68	870.876	564.253	9.68	1105.75	1551.19	9.68	1032.83	990.439	9.72	273.671	830.564	10.94	675.269	818.784	13.9	1352.09	1514.5	9.68	681.395	1365.55	14.74	965.396	235.532	9.7	1030.12	444.894	12.38	614.28	410.363	16.92	939.906	743.641	14.7	51.9556	1091.53	15.34	1195.02	592.764	19.36	1488.09	1160.87	19.6	785.177	1618.42	19	774.632
9.7	689.825	1441.35	9.7	870.122	564.597	9.7	1105.36	1550.59	9.7	1032.09	991.285	9.74	274.469	832.062	10.96	675.591	817.603	13.92	1352.65	1514.89	9.7	682.216	1366.15	14.76	964.57	235.633	9.72	1030.66	444.637	12.4	614.582	409.405	16.94	940.41	742.896	14.72	51.6662	1091.28	15.36	1195.93	592.899	19.38	1488.93	1161.69	19.62	784.179	1617.7	19.02	775.396
9.72	689.405	1441.61	9.72	869.424	565.325	9.72	1105.94	1549.96	9.72	1031.75	992.803	9.76	275.087	833.657	10.98	676.305	816.904	13.94	1353.53	1515.67	9.72	683.252	1366.73	14.78	963.729	235.956	9.74	1031.1	443.8	12.42	615.377	408.281	16.96	941.639	742.228	14.74	51.2768	1090.7	15.38	1196.68	592.736	19.4	1489.64	1161.67	19.64	783.576	1616.43	19.04	775.683
9.74	688.924	1442.01	9.74	868.686	566.305	9.74	1106.34	1549.32	9.74	1030.97	994.09	9.78	275.434	835.433	11	677.503	816.379	13.96	1353.71	1515.37	9.74	684.054	1367.75	14.8	963.021	236.964	9.76	1031.51	442.404	12.44	615.844	407.203	16.98	942.822	741.308	14.76	50.523	1090.3	15.4	1197.62	592.458	19.42	1490.86	1160.92	19.66	782.923	1615.29	19.06	775.443
9.76	688.884	1442.75	9.76	868.191	567.41	9.76	1106.99	1548.52	9.76	1029.81	994.711	9.8	275.82	836.793	11.02	678.735	815.471	13.98	1353.55	1514.75	9.76	684.902	1368.85	14.82	962.161	237.778	9.78	1031.99	441.602	12.46	615.771	406.572	17	943.666	740.389	14.78	49.6299	1089.66	15.42	1199.15	592.678	19.44	1490.77	1160.17	19.68	782.673	1614.24	19.08	775.399
9.78	688.937	1443.39	9.78	867.67	568.051	9.78	1106.67	1547.79	9.78	1028.92	995.369	9.82	276.87	837.372	11.04	679.461	814.602	14	1352.67	1513.84	9.78	685.568	1369.54	14.84	961.263	238.397	9.8	1032.48	441.117	12.48	615.252	405.833	17.02	943.478	739.391	14.8	48.9044	1089.43	15.44	1200.92	593.219	19.46	1490.61	1160.14	19.7	781.848	1613.56	19.1	775.363
9.8	688.985	1444.13	9.8	867.118	568.591	9.8	1106.39	1547.01	9.8	1027.86	995.725	9.84	278.259	837.475	11.06	680.063	813.771	14.02	1352.52	1513.86	9.8	686.402	1370.46	14.86	960.494	239.027	9.82	1032.6	440.974	12.5	615.26	405.302	17.04	943.234	738.478	14.82	48.7535	1089.37	15.46	1202.08	593.478	19.48	1491.06	1161.18	19.72	781.183	1612.9	19.12	776.003
9.82	688.729	1444.65	9.82	866.563	569.336	9.82	1105.17	1546.44	9.82	1027.07	996.344	9.86	279.64	837.823	11.08	680.923	813.162	14.04	1353.24	1513.81	9.82	686.76	1371.52	14.88	959.965	240.066	9.84	1032.89	440.083	12.52	615.715	404.705	17.06	943.508	737.817	14.84	48.7057	1089.2	15.48	1202.76	593.254	19.5	1491.52	1162.36	19.74	780.204	1612.32	19.14	776.421
9.84	688.293	1445.34	9.84	865.758	570.265	9.84	1104.65	1545.84	9.84	1025.8	996.801	9.88	280.779	838.822	11.1	681.992	812.595	14.06	1354.4	1513.78	9.84	687.208	1372.97	14.9	959.501	241.071	9.86	1033.1	438.814	12.54	615.978	404.317	17.08	944.575	736.997	14.86	48.3464	1088.88	15.5	1203.83	593.17	19.52	1490.92	1163.73	19.76	779.713	1611.39	19.16	776.751
9.86	687.742	1446.09	9.86	864.887	571.211	9.86	1104.86	1544.94	9.86	1024.57	997.291	9.9	281.813	840.113	11.12	682.419	811.925	14.08	1355.48	1513.6	9.86	687.572	1373.98	14.92	958.834	241.925	9.88	1033.6	437.852	12.56	615.788	403.802	17.1	945.907	736.235	14.88	47.7272	1088.26	15.52	1205.27	592.772	19.54	1491.41	1163.59	19.78	778.861	1610.16	19.18	776.862
9.88	687.103	1446.93	9.88	864.127	571.852	9.88	1105.6	1544	9.88	1023.46	998.156	9.92	282.664	841.391	11.14	682.975	811.396	14.1	1356	1513.51	9.88	688.236	1374.86	14.94	957.936	242.464	9.9	1033.24	437.11	12.58	615.154	403.17	17.12	947.036	735.616	14.9	47.1725	1087.66	15.54	1206.81	592.618	19.56	1491.64	1162.89	19.8	778.288	1608.71	19.2	776.776
9.9	686.809	1447.62	9.9	863.85	572.412	9.9	1106.34	1543.34	9.9	1022.4	998.906	9.94	283.642	842.344	11.16	683.593	810.238	14.12	1356.19	1513.49	9.9	688.709	1375.53	14.96	957.04	243.202	9.92	1032.97	436.757	12.6	614.625	402.336	17.14	947.647	735.089	14.92	46.8785	1087.15	15.56	1208	591.918	19.58	1492.79	1162.01	19.82	777.489	1607.63	19.22	777.287
9.92	686.778	1447.99	9.92	863.744	573.073	9.92	1106.44	1542.96	9.92	1021.8	999.777	9.96	284.442	842.663	11.18	684.996	809.215	14.14	1356.61	1513.81	9.92	688.617	1376.72	14.98	956.309	244.104	9.94	1032.67	435.689	12.62	614.5	401.406	17.16	947.655	734.479	14.94	46.5931	1086.86	15.58	1209.27	591.324	19.6	1492.54	1162.35	19.84	776.986	1606.82	19.24	777.651
9.94	686.937	1448.31	9.94	863.484	574.056	9.94	1106.54	1542.48	9.94	1021.36	1000.7	9.98	285.378	842.998	11.2	686.165	808.699	14.16	1356.96	1514.33	9.94	690.151	1381.49	15	955.703	245.339	9.96	1033.21	435.384	12.64	614.951	400.36	17.18	947.253	733.615	14.96	46.2233	1086.71	15.6	1210.75	591.167	19.62	1492.65	1163.24	19.86	776.315	1606.23	19.26	778.03
9.96	687.007	1448.58	9.96	862.726	574.878	9.96	1106.37	1542.24	9.96	1021.92	1001.2	10	286.581	843.655	11.22	686.947	808.312	14.18	1357.56	1514.56	9.96	689.467	1381.76	15.02	955.184	246.426	9.98	1033.81	434.874	12.66	615.568	399.575	17.2	947.197	732.573	14.98	46.0139	1086.31	15.62	1212.02	591.366	19.64	1493.15	1164.05	19.88	775.609	1605.13	19.28	778.048
9.98	686.68	1449.22	9.98	862.11	575.529	9.98	1106.12	1542.01	9.98	1022.16	1001.74	10.02	287.804	844.675	11.24	687.183	807.983	14.2	1358.02	1514.71	9.98	689.566	1381.18	15.04	954.519	247.302	10	1034.42	434.798	12.68	615.894	398.706	17.22	948.11	731.503	15	45.6812	1085.73	15.64	1212.99	591.473	19.66	1494.14	1164.51	19.9	774.69	1603.83	19.3	778.127
10	686.358	1449.92	10	861.681	576.174	10	1105.81	1541.77	10	1021.66	1001.72	10.04	288.987	845.755	11.26	687.539	807.143	14.22	1358.79	1514.59	10	687.776	1377.16	15.06	953.79	248.014	10.02	1033.63	432.79	12.7	616.194	398.007	17.24	949.464	730.293	15.02	45.6601	1085.39	15.66	1213.88	590.998	19.68	1495.07	1164.52	19.92	773.99	1602.56	19.32	778.548
10.02	686.038	1450.5	10.02	861.812	576.942	10.02	1105.64	1541.14	10.02	1020.3	1002.42	10.06	290.005	846.612	11.28	688.31	806.448	14.24	1359.85	1514.61	10.02	689.759	1380.98	15.08	952.945	248.87	10.04	1033.13	431.582	12.72	615.943	397.229	17.26	950.49	729.783	15.04	45.7661	1085.06	15.68	1215.15	590.176	19.7	1495.54	1164.24	19.94	773.416	1601.72	19.34	778.508
10.04	685.644	1450.58	10.04	861.783	577.913	10.04	1105.95	1540.38	10.04	1019.2	1002.79	10.08	290.985	847.532	11.3	689.781	805.975	14.26	1360.81	1515.19	10.04	691.362	1385.09	15.1	952.014	249.902	10.06	1032.24	430.024	12.74	615.24	396.767	17.28	950.216	729.537	15.06	45.9918	1084.69	15.7	1216.77	589.948	19.72	1495.34	1164.21	19.96	773.286	1601.7	19.36	778.349
10.06	685.18	1450.7	10.06	861.273	578.636	10.06	1106.47	1539.82	10.06	1018.69	1003.62	10.1	291.965	848.132	11.32	690.926	805.348	14.28	1360.74	1515.9	10.06	692.913	1389.02	15.12	951.52	251.073	10.08	1032.88	429.936	12.76	614.6	396.361	17.3	949.75	729.49	15.08	45.656	1083.85	15.72	1218.18	589.708	19.74	1495.16	1164.53	19.98	773.016	1601.58	19.38	778.191
10.08	684.474	1451.27	10.08	860.418	579.504	10.08	1106.98	1539.21	10.08	1018.07	1004.29	10.12	293.069	849.237	11.34	691.632	804.429	14.3	1360.55	1516.05	10.08	693.185	1389.58	15.14	950.974	251.859	10.1	1032.69	428.633	12.78	614.575	395.724	17.32	949.806	728.733	15.1	45.2426	1083.16	15.74	1219.32	589.498	19.76	1495.64	1165.29	20	772.768	1601.01	19.4	778.664
10.1	683.966	1452.32	10.1	859.615	580.489	10.1	1106.92	1538.59	10.1	1016.92	1005.3	10.14	294.682	850.693	11.36	691.876	803.524	14.32	1360.99	1515.49	10.1	693.712	1390.32	15.16	950.531	252.662	10.12	1032.9	427.865	12.8	615.384	394.91	17.34	950.496	727.621	15.12	45.2307	1082.65	15.76	1220.18	589.008	19.78	1496.35	1165.93	20.02	772.008	1599.61	19.42	779.239
10.12	683.484	1453.26	10.12	859.267	581.62	10.12	1106.69	1537.78	10.12	1015.64	1006.47	10.16	296.185	852.146	11.38	692.613	802.925	14.34	1362.6	1514.25	10.12	693.998	1390.68	15.18	949.777	253.554	10.14	1032.55	426.91	12.82	615.891	394.258	17.36	951.25	726.273	15.14	45.6662	1082.18	15.78	1221.31	588.112	19.8	1497.25	1166.31	20.04	771.233	1598.42	19.44	779.589
10.14	683.198	1453.79	10.14	858.869	582.629	10.14	1106.61	1536.87	10.14	1014.4	1006.83	10.18	296.93	853.344	11.4	694.092	802.792	14.36	1363.79	1514.66	10.14	694.285	1390.92	15.2	949.068	254.759	10.16	1032.87	426.644	12.84	616.484	393.802	17.38	951.596	725.207	15.16	46.0024	1081.49	15.8	1222.69	587.781	19.82	1497.62	1166.1	20.06	770.533	1597.89	19.46	779.553
10.16	682.911	1454.15	10.16	858.428	583.216	10.16	1106.57	1536.17	10.16	1013.38	1006.7	10.2	297.21	854.116	11.42	695.17	802.346	14.38	1365.02	1514.9	10.16	694.128	1391.3	15.22	948.755	255.949	10.18	1033.12	426.203	12.86	616.23	393.373	17.4	951.777	724.115	15.18	46.2861	1081	15.82	1224.09	586.993	19.84	1497.61	1165.98	20.08	770.082	1597.3	19.48	779.524
10.18	682.348	1454.28	10.18	857.785	583.652	10.18	1106.77	1535.47	10.18	1012.48	1006.4	10.22	297.844	854.707	11.44	695.574	801.733	14.4	1365.24	1515.47	10.18	694.458	1391.48	15.24	948.344	256.575	10.2	1033.25	425.622	12.88	616.068	392.771	17.42	952.07	723.507	15.2	46.1198	1080.51	15.84	1225.31	586.554	19.86	1497.65	1165.86	20.1	769.819	1596.64	19.5	779.72
10.2	681.805	1454.9	10.2	857.312	584.355	10.2	1106.9	1534.92	10.2	1011.84	1007.48	10.24	299.172	855.324	11.46	696.482	800.901	14.42	1366.22	1514.9	10.2	693.939	1391.88	15.26	947.611	257.069	10.22	1033.47	425.193	12.9	615.944	392.016	17.44	952.347	722.885	15.22	46.1752	1080.19	15.86	1226.44	585.339	19.88	1498.04	1166.19	20.12	769.52	1595.63	19.52	780.32
10.22	681.199	1455.63	10.22	857.12	585.505	10.22	1107.31	1534.25	10.22	1011.01	1009.12	10.26	301.079	856.126	11.48	697.455	799.816	14.44	1366.25	1514.69	10.22	693.69	1392.09	15.28	946.531	257.732	10.24	1033.93	424.613	12.92	616.349	391.402	17.46	952.669	722.006	15.24	46.1185	1079.64	15.88	1227.62	584.386	19.9	1499	1166.3	20.14	768.968	1594.85	19.54	780.774
10.24	680.655	1456.6	10.24	856.99	586.688	10.24	1106.95	1533.74	10.24	1009.85	1010.22	10.28	302.398	857.428	11.5	698.216	799.203	14.46	1367.1	1515.06	10.24	693.46	1392.72	15.3	945.743	258.868	10.26	1035.06	424.413	12.94	616.562	390.65	17.48	952.805	720.369	15.26	46.3863	1078.84	15.9	1228.89	583.444	19.92	1499.62	1166.96	20.16	768.35	1594.07	19.56	781.123
10.26	680.11	1457.42	10.26	856.602	587.718	10.26	1106.5	1533.03	10.26	1008.49	1010.37	10.3	303.084	858.417	11.52	698.387	798.994	14.48	1367.6	1516.29	10.26	693.963	1393.16	15.32	945.444	260.065	10.28	1035.63	423.756	12.96	616.567	389.775	17.5	952.833	718.552	15.28	46.6616	1078.04	15.92	1230.15	582.93	19.94	1500.12	1167.47	20.18	767.849	1593.36	19.58	781.13
10.28	679.377	1457.72	10.28	855.99	588.397	10.28	1106.04	1532.26	10.28	1006.98	1010.11	10.32	303.28	859.256	11.54	698.841	798.819	14.5	1368.09	1517.54	10.28	694.447	1393.6	15.34	944.983	260.664	10.3	1035.55	423.303	12.98	616.841	388.89	17.52	953.122	717.476	15.3	46.8592	1077.17	15.94	1231.32	582.3	19.96	1500.06	1167.56	20.2	767.572	1592.75	19.6	781.501
10.3	679.075	1457.92	10.3	855.444	589.14	10.3	1106.09	1531.29	10.3	1005.59	1010.48	10.34	304.1	859.939	11.56	699.995	797.988	14.52	1368.58	1518.26	10.3	694.951	1393.92	15.36	944.434	261.241	10.32	1035.25	422.959	13	616.837	388.265	17.54	953.776	717.293	15.32	47.805	1076.94	15.96	1232.29	581.482	19.98	1500.29	1167.06	20.22	767.435	1591.9	19.62	782.036
10.32	678.764	1458.18	10.32	855.188	589.876	10.32	1106.2	1530.33	10.32	1004.23	1011.11	10.36	305.733	860.866	11.58	700.457	796.738	14.54	1369	1518.66	10.32	695.018	1394.18	15.38	943.638	261.901	10.34	1035.73	422.015	13.02	616.398	388.038	17.56	954.412	717.199	15.34	48.2463	1076.31	15.98	1233.15	580.752	20	1500.37	1166.73	20.24	767.155	1591.04	19.64	782.856
10.34	678.503	1458.79	10.34	854.848	590.785	10.34	1106.15	1529.56	10.34	1003.31	1011.88	10.38	307.076	861.855	11.6	701.586	796.233	14.56	1369.16	1518.82	10.34	695.262	1394.24	15.4	942.716	262.877	10.36	1037.07	421.418	13.04	615.81	387.908	17.58	954.967	716.794	15.36	49.0053	1075.75	16	1234.08	579.887	20.02	1500.79	1167.06	20.26	766.818	1589.92	19.66	783.173
10.36	677.861	1459.63	10.36	854.393	591.63	10.36	1106.21	1528.88	10.36	1002.76	1012.54	10.4	307.57	863.196	11.62	702.437	796.161	14.58	1369.32	1520.12	10.36	695.178	1394.28	15.42	941.998	263.833	10.38	1038.68	420.445	13.06	615.738	387.941	17.6	954.953	715.548	15.38	48.9996	1074.55	16.02	1235.42	579.011	20.04	1501.3	1167.87	20.28	766.11	1589.14	19.68	782.857
10.38	677.273	1460.36	10.38	853.858	592.482	10.38	1106.36	1528.3	10.38	1002.17	1012.93	10.42	307.657	864.484	11.64	703.633	796.137	14.6	1369.36	1520.82	10.38	695.4	1394.54	15.44	941.531	264.559	10.4	1039.2	420.269	13.08	615.891	387.886	17.62	955.028	714.284	15.4	49.163	1074.09	16.04	1236.43	577.727	20.06	1501.85	1168.91	20.3	765.265	1588.49	19.7	782.901
10.4	677.029	1460.8	10.4	853.387	593.324	10.4	1106.28	1527.66	10.4	1000.96	1013.07	10.44	308.456	865.31	11.66	704.255	795.547	14.62	1370.26	1521.62	10.4	695.705	1394.89	15.46	941.316	265.176	10.42	1039.24	420.81	13.1	616.104	387.609	17.64	955.429	713.127	15.42	49.5307	1074.04	16.06	1237.45	577.065	20.08	1502.32	1169.72	20.32	764.379	1588.32	19.72	783.262
10.42	676.644	1461.04	10.42	853.216	594.026	10.42	1106.21	1526.9	10.42	999.317	1013.47	10.46	310.188	865.562	11.68	704.079	795.008	14.64	1371.37	1522.02	10.42	696.103	1395.32	15.48	940.745	265.808	10.44	1040.27	420.279	13.12	616.144	386.786	17.66	956.33	712.443	15.44	50.4623	1074.17	16.08	1238.4	576.626	20.1	1502.7	1170.23	20.34	763.729	1587.76	19.74	784.094
10.44	676.077	1461.19	10.44	853.171	594.817	10.44	1105.74	1526.24	10.44	997.403	1013.99	10.48	311.851	866	11.7	704.308	794.843	14.66	1372.85	1522.4	10.44	696.301	1395.93	15.5	940.088	266.853	10.46	1041.9	419.385	13.14	615.916	385.849	17.68	957.438	712.179	15.46	51.57	1074.11	16.1	1240.07	576.015	20.12	1503.13	1170.08	20.36	763.345	1587.06	19.76	784.196
10.46	675.086	1461.67	10.46	852.979	595.682	10.46	1105.69	1525.39	10.46	995.901	1014.73	10.5	312.841	866.831	11.72	704.782	794.5	14.68	1373.59	1522.62	10.46	696.454	1396.47	15.52	939.569	267.788	10.48	1043.55	417.745	13.16	615.575	384.926	17.7	957.733	711.76	15.48	52.0678	1073.72	16.12	1241.51	574.766	20.14	1503.57	1169.95	20.38	762.748	1586.37	19.78	783.718
10.48	674.407	1462.27	10.48	852.505	596.653	10.48	1105.54	1524.64	10.48	994.935	1015.25	10.52	313.086	868.197	11.74	705.587	793.659	14.7	1373.6	1522.68	10.48	696.951	1396.97	15.54	939.252	268.349	10.5	1043.61	417.137	13.18	615.605	384.678	17.72	957.475	711.085	15.5	52.6155	1073.42	16.14	1242.37	573.49	20.16	1504.05	1169.89	20.4	762.095	1585.57	19.8	783.49
10.5	673.785	1462.74	10.5	851.928	597.435	10.5	1105.61	1523.85	10.5	994.546	1016	10.54	313.791	869.367	11.76	705.096	792.603	14.72	1373.25	1522.97	10.5	697.644	1397.17	15.56	938.671	268.627	10.52	1044.22	416.598	13.2	615.943	384.938	17.74	957.125	710.007	15.52	53.3554	1073.27	16.16	1242.69	572.592	20.18	1504.75	1170.36	20.42	761.203	1584.86	19.82	783.873
10.52	673.514	1463	10.52	851.633	598.136	10.52	1105.87	1523.07	10.52	994.027	1016.4	10.56	314.768	870.556	11.78	704.713	791.894	14.74	1373.45	1523.64	10.52	698.247	1397.35	15.58	938.202	269.449	10.54	1045.14	415.539	13.22	616.022	385.224	17.76	957.286	709.036	15.54	53.9963	1073.27	16.18	1243.7	571.65	20.2	1505.58	1171.21	20.44	760.649	1583.96	19.84	784.625
10.54	673.188	1463.2	10.54	851.369	598.938	10.54	1106.18	1522.34	10.54	992.639	1016.6	10.58	316.281	871.215	11.8	705.007	791.577	14.76	1374.03	1524.61	10.54	698.385	1397.73	15.6	937.482	270.385	10.56	1046.29	414.904	13.24	615.734	385.286	17.78	958.268	708.265	15.56	54.3232	1073.32	16.2	1245	570.298	20.22	1506.55	1171.95	20.46	760.226	1583.55	19.86	785.075
10.56	672.839	1463.5	10.56	850.903	599.924	10.56	1106.44	1521.75	10.56	990.934	1016.67	10.6	317.343	871.928	11.82	706	791.223	14.78	1374.56	1524.67	10.56	698.855	1398.35	15.62	937.211	271.212	10.58	1046.52	414.567	13.26	615.323	385.103	17.8	959.401	707.577	15.58	54.9292	1073.63	16.22	1246.13	569.184	20.24	1507.12	1172.44	20.48	759.751	1583.17	19.88	785.011
10.58	672.267	1463.97	10.58	850.293	600.761	10.58	1106.24	1521.38	10.58	989.551	1017.34	10.62	318.279	872.742	11.84	705.905	790.867	14.8	1375.38	1525.29	10.58	699.248	1399.17	15.64	936.626	271.421	10.6	1046.44	414.419	13.28	615	384.911	17.82	960.006	706.833	15.6	55.6045	1073.22	16.24	1246.38	568.382	20.26	1507.42	1172.46	20.5	759.087	1582.72	19.9	784.98
10.6	671.771	1464.85	10.6	849.931	601.62	10.6	1105.93	1520.85	10.6	988.667	1017.85	10.64	319.116	873.75	11.86	705.284	790.366	14.82	1375.98	1525.38	10.6	700.104	1399.93	15.66	935.858	271.747	10.62	1046.75	413.876	13.3	614.326	384.658	17.84	959.843	706.376	15.62	56.4854	1072.97	16.26	1246.66	567.35	20.28	1507.24	1172.47	20.52	758.012	1582.53	19.92	785.11
10.62	671.09	1465.64	10.62	849.964	602.443	10.62	1105.78	1520.13	10.62	987.873	1018.39	10.66	319.901	874.408	11.88	704.727	789.827	14.84	1376.72	1526.6	10.62	700.613	1400.52	15.68	935.087	272.422	10.64	1047.57	412.888	13.32	613.869	384.514	17.86	959.905	706.113	15.64	56.9561	1072.33	16.28	1247.53	565.616	20.3	1507.27	1172.57	20.54	756.984	1582.21	19.94	785.401
10.64	670.358	1466.19	10.64	849.879	603.361	10.64	1105.56	1519.26	10.64	986.64	1018.37	10.68	321.007	874.788	11.9	704.789	789.429	14.86	1376.93	1527.09	10.64	701.087	1400.58	15.7	934.583	273.29	10.66	1048.51	412.046	13.34	613.488	384.47	17.88	960.287	705.572	15.66	57.5982	1072.31	16.3	1248.85	564.185	20.32	1507.74	1172.96	20.56	756.064	1581.89	19.96	785.332
10.66	669.672	1466.09	10.66	849.441	604.195	10.66	1105.47	1518.61	10.66	985.571	1018.78	10.7	321.994	875.263	11.92	705.23	789.222	14.88	1376.49	1527.54	10.66	701.205	1400.66	15.72	934.407	274.249	10.68	1048.95	411.177	13.36	612.95	384.663	17.9	960.968	704.674	15.68	57.767	1072.03	16.32	1249.91	563.661	20.34	1508.37	1173.7	20.58	755.418	1580.83	19.98	785.086
10.68	669.094	1465.84	10.68	848.773	604.954	10.68	1105.39	1518.17	10.68	984.261	1019.06	10.72	323.136	876.003	11.94	705.418	788.773	14.9	1376.22	1527.51	10.68	701.329	1400.86	15.74	933.711	274.808	10.7	1049.11	410.828	13.38	611.844	384.726	17.92	961.783	703.706	15.7	58.0907	1071.84	16.34	1249.93	562.887	20.36	1509.1	1174.91	20.6	754.63	1579.95	20	784.953
10.7	668.493	1465.82	10.7	848.233	605.675	10.7	1105.61	1517.76	10.7	983.191	1018.72	10.74	324.2	877.145	11.96	705.262	789.132	14.92	1376.43	1527.84	10.7	701.486	1401.45	15.76	932.877	275.505	10.72	1049.26	410.133	13.4	609.769	384.958	17.94	962.488	703.182	15.72	58.3246	1071.55	16.36	1249.97	561.36	20.38	1509.63	1175.88	20.62	754.032	1578.95	20.02	785.211
10.72	667.822	1466.36	10.72	848.04	606.572	10.72	1105.8	1517.25	10.72	981.824	1018.42	10.76	325.206	878.683	11.98	704.656	789.458	14.94	1377.38	1528.34	10.72	701.677	1401.96	15.78	931.945	275.864	10.74	1049.81	409.522	13.42	608.094	385.268	17.96	962.862	702.919	15.74	58.8892	1071.74	16.38	1250.48	559.456	20.4	1509.89	1176.28	20.64	753.141	1578.56	20.04	785.875
10.74	667.244	1467.07	10.74	847.881	607.448	10.74	1106.02	1516.39	10.74	980.164	1017.64	10.78	326.357	880.122	12	704.405	790.327	14.96	1378.7	1529.52	10.74	702.169	1402.13	15.8	931.389	276.279	10.76	1050.18	408.651	13.44	606.641	385.559	17.98	962.655	702.495	15.76	59.4861	1071.9	16.4	1251.65	558.483	20.42	1510.18	1175.9	20.66	752.53	1578.35	20.06	786.126
10.76	666.765	1467.53	10.76	847.753	608.359	10.76	1105.9	1515.5	10.76	978.835	1017.78	10.8	327.252	881.182	12.02	704.042	790.114	14.98	1379.08	1530.64	10.76	702.543	1402.07	15.82	930.841	276.835	10.78	1051.01	408.388	13.46	606.262	386.323	18	962.837	701.929	15.78	60.3186	1071.89	16.42	1252.13	557.783	20.44	1510.36	1175.68	20.68	751.642	1578.62	20.08	786.569
10.78	666.182	1467.73	10.78	847.261	609.203	10.78	1105.51	1514.92	10.78	977.705	1017.77	10.82	328.019	881.894	12.04	703.884	789.887	15	1378.88	1531.31	10.78	702.802	1402.21	15.84	930.425	277.49	10.8	1051.52	408.074	13.48	605.543	387.499	18.02	963.625	700.983	15.8	61.045	1071.54	16.44	1252.25	556.743	20.46	1510.83	1176.19	20.7	751.126	1578.3	20.1	786.485
10.8	665.261	1467.75	10.8	846.467	610.062	10.8	1104.87	1514.79	10.8	976.994	1018.31	10.84	328.72	883.024	12.06	703.247	789.295	15.02	1377.57	1531.05	10.8	702.905	1402.44	15.86	929.605	277.945	10.82	1052.37	407.606	13.5	604.597	388.686	18.04	964.277	700.004	15.82	61.6738	1071.41	16.46	1252.28	555.194	20.48	1511.26	1177.38	20.72	750.536	1577.6	20.12	786.54
10.82	664.216	1467.98	10.82	845.783	610.936	10.82	1104.5	1514.79	10.82	976.084	1019.22	10.86	329.611	884.42	12.08	702.936	788.845	15.04	1377.31	1530.71	10.82	703.039	1402.77	15.88	928.686	278.234	10.84	1052.7	406.669	13.52	603.269	389.019	18.06	964.645	699.074	15.84	62.476	1071.68	16.48	1253.11	553.89	20.5	1511.98	1178.66	20.74	749.69	1577.03	20.14	786.549
10.84	663.346	1468.14	10.84	845.278	611.768	10.84	1104.81	1514.39	10.84	974.866	1019.95	10.88	330.627	885.72	12.1	702.835	788.44	15.06	1377.41	1530.85	10.84	703.592	1402.86	15.9	927.802	278.793	10.86	1053.1	406.26	13.54	602.039	388.278	18.08	964.563	698.957	15.86	62.9391	1071.67	16.5	1253.66	552.672	20.52	1512.52	1179.66	20.76	748.696	1576.77	20.16	786.591
10.86	662.965	1468.4	10.86	845.155	612.818	10.86	1105.1	1513.7	10.86	973.66	1020.59	10.9	331.839	886.542	12.12	703.015	787.64	15.08	1378.37	1531.64	10.86	703.875	1402.78	15.92	927.448	279.899	10.88	1053.49	405.753	13.56	601.535	387.181	18.1	965.185	698.862	15.88	63.3507	1071.68	16.52	1254.1	551.593	20.54	1512.7	1180.01	20.78	747.382	1576.77	20.18	786.794
10.88	662.78	1468.4	10.88	844.774	613.682	10.88	1105.19	1512.81	10.88	972.332	1020.53	10.92	332.677	887.524	12.14	702.963	786.473	15.1	1378.24	1532.54	10.88	704.19	1402.88	15.94	927.241	280.819	10.9	1053.95	405.357	13.58	601.567	385.746	18.12	966.338	698.71	15.9	63.6472	1071.4	16.54	1253.6	550.313	20.56	1512.56	1180.02	20.8	746.981	1576.35	20.2	787.019
10.9	662.273	1468.36	10.9	844.195	614.47	10.9	1105.06	1512	10.9	971	1020.09	10.94	333.239	888.78	12.16	702.585	785.308	15.12	1377.88	1533.14	10.9	707.121	1401.92	15.96	926.804	281.137	10.92	1054.54	404.51	13.6	602.922	384.909	18.14	967.629	697.994	15.92	64.2283	1071.47	16.56	1253.64	549.304	20.58	1512.72	1179.94	20.82	746.421	1575.63	20.22	787.257
10.92	661.346	1468.6	10.92	843.398	614.924	10.92	1104.91	1511.41	10.92	969.937	1019.82	10.96	333.687	890.132	12.18	702.039	784.735	15.14	1377.82	1533.68	10.92	710.178	1401.44	15.98	925.989	280.96	10.94	1055.26	404.264	13.62	603.032	385.109	18.16	968.244	697.468	15.94	65.0342	1070.96	16.58	1254.31	548.262	20.6	1513.16	1180.07	20.84	746.147	1574.97	20.24	787.548
10.94	660.064	1469.01	10.94	843.002	615.749	10.94	1104.75	1510.97	10.94	969.031	1020.17	10.98	334.625	891.384	12.2	701.756	784.009	15.16	1378.32	1534.1	10.94	713.497	1400.77	16	925.039	281.245	10.96	1055.85	403.992	13.64	603.433	384.924	18.18	968.366	697.023	15.96	65.705	1072.89	16.6	1255.56	547.255	20.62	1514.05	1180.62	20.86	745.042	1574.79	20.26	787.763
10.96	659.103	1469.45	10.96	842.718	616.716	10.96	1104.22	1510.59	10.96	968.213	1020.55	11	335.627	892.457	12.22	701.407	782.967	15.18	1378.23	1534.37	10.96	714.182	1401.05	16.02	924.264	282.103	10.98	1056.31	403.536	13.66	602.827	384.305	18.2	968.734	696.692	15.98	66.2295	1074.96	16.62	1256.18	546.282	20.64	1514.99	1181.48	20.88	743.94	1575.03	20.28	787.885
10.98	658.688	1469.55	10.98	842.608	617.964	10.98	1103.86	1510	10.98	967.049	1020.49	11.02	336.004	893.589	12.24	700.7	781.459	15.2	1377.56	1535.3	10.98	715.073	1400.77	16.04	923.853	283.075	11	1056.74	402.747	13.68	603.394	382.608	18.22	969.382	696.212	16	66.247	1076.99	16.64	1256.11	545.229	20.66	1515.84	1182.53	20.9	742.91	1574.98	20.3	788.249
11	658.653	1469.56	11	841.974	618.863	11	1103.63	1509.59	11	965.677	1020.21	11.04	335.863	894.976	12.26	699.486	780.491	15.22	1376.66	1535.55	11	716.039	1400.27	16.06	923.54	283.568	11.02	1057.58	401.964	13.7	603.218	381.857	18.24	970.345	695.661	16.02	66.2665	1076.81	16.66	1256.34	544.054	20.68	1516.03	1183.48	20.92	742.237	1574.53	20.32	788.129
11.02	658.208	1469.29	11.02	841.444	619.409	11.02	1103.69	1509.25	11.02	964.505	1020.33	11.06	336.108	896.413	12.28	698.907	779.224	15.24	1376.81	1536.44	11.02	716.878	1399.63	16.08	922.874	283.708	11.04	1057.73	401.251	13.72	603.098	381.443	18.26	971.2	695.185	16.04	66.3556	1076.44	16.68	1257.13	542.747	20.7	1515.83	1184.05	20.94	741.748	1574.48	20.34	788.19
11.04	657.041	1469.1	11.04	840.744	619.88	11.04	1103.89	1508.82	11.04	963.351	1020.42	11.08	336.845	897.832	12.3	698.631	778.164	15.26	1376.16	1536.56	11.04	717.451	1399.32	16.1	921.679	284.184	11.06	1057.85	400.788	13.74	602.62	381.35	18.28	971.828	694.892	16.06	66.7636	1076.17	16.7	1257.83	541.711	20.72	1515.53	1184.15	20.96	741.1	1574.15	20.36	787.902
11.06	655.595	1468.94	11.06	840.319	620.712	11.06	1103.93	1508.14	11.06	962.371	1020.29	11.1	337.686	898.608	12.32	698.588	776.443	15.28	1375.66	1537.04	11.06	717.961	1399.38	16.12	920.559	285.117	11.08	1057.93	400.586	13.76	602.339	381.218	18.3	971.986	694.44	16.08	67.067	1076.04	16.72	1257.93	540.719	20.74	1515.57	1184.12	20.98	739.955	1574.07	20.38	788.234
11.08	654.81	1469.27	11.08	839.948	621.876	11.08	1103.76	1507.42	11.08	961.244	1019.87	11.12	338.22	899.482	12.34	697.171	774.938	15.3	1374.61	1537.66	11.08	718.688	1399.52	16.14	919.839	286.033	11.1	1058.85	400.451	13.78	602	380.766	18.32	972.306	693.669	16.1	67.4496	1075.99	16.74	1258.18	539.773	20.76	1516.02	1184.33	21	739.045	1573.16	20.4	788.683
11.1	654.614	1470.06	11.1	839.584	622.813	11.1	1103.34	1506.79	11.1	960.372	1019.28	11.14	338.538	900.661	12.36	695.811	774.173	15.32	1374.12	1538.09	11.1	719.812	1399.27	16.16	919.618	286.788	11.12	1060	399.955	13.8	601.925	380.298	18.34	973.225	692.829	16.12	67.4987	1076.2	16.76	1258.96	538.524	20.78	1516.6	1185.09	21.02	738.289	1572.75	20.42	789.061
11.12	654.503	1470.57	11.12	839.058	623.458	11.12	1102.92	1506.34	11.12	959.475	1018.96	11.16	339.085	902.341	12.38	694.789	773.22	15.34	1373.85	1539.06	11.12	720.765	1398.44	16.18	919.199	287.112	11.14	1060.33	399.096	13.82	601.682	379.849	18.36	974.601	692.481	16.14	67.6835	1076.04	16.78	1259.94	537.616	20.8	1516.92	1186.31	21.04	737.865	1572.33	20.44	789.196
11.14	653.818	1471.05	11.14	838.39	624.016	11.14	1102.7	1506.02	11.14	958.415	1018.88	11.18	339.608	903.68	12.4	693.653	772.445	15.36	1373.82	1540.06	11.14	721.506	1397.51	16.2	918.535	287.776	11.16	1060.59	398.777	13.84	601.424	379.504	18.38	975.712	692.49	16.16	67.8671	1075.89	16.8	1260.3	536.657	20.82	1516.97	1187.64	21.06	736.991	1572.43	20.46	789.59
11.16	652.677	1470.75	11.16	837.969	624.871	11.16	1102.43	1505.81	11.16	956.981	1019.11	11.2	340.017	904.902	12.42	692.58	770.894	15.38	1372.69	1540.33	11.16	722.106	1396.93	16.22	917.953	288.803	11.18	1060.24	398.095	13.86	601.158	379.514	18.4	976.119	692.316	16.18	68.2357	1075.47	16.82	1260.21	535.529	20.84	1517.02	1188.49	21.08	735.828	1572.93	20.48	789.682
11.18	651.697	1470.61	11.18	837.514	625.83	11.18	1102.26	1505.32	11.18	955.53	1019.39	11.22	340.171	905.997	12.44	691.047	770.1	15.4	1371.59	1540.5	11.18	722.806	1396.74	16.24	917.313	289.818	11.2	1060.98	397.397	13.88	600.554	379.69	18.42	976.68	691.704	16.2	68.5045	1075.02	16.84	1260.36	534.199	20.86	1517.28	1188.75	21.1	734.746	1573.4	20.5	789.709
11.2	651.036	1470.21	11.2	837.093	626.893	11.2	1101.87	1504.77	11.2	954.677	1019.8	11.24	340.061	907.378	12.46	690.725	769.345	15.42	1369.99	1539.8	11.2	723.43	1396.71	16.26	916.67	290.75	11.22	1061.88	396.07	13.9	600.15	379.958	18.44	977.584	690.851	16.22	68.4886	1074.57	16.86	1260.87	533.063	20.88	1517.64	1188.47	21.12	734.095	1573.29	20.52	789.701
11.22	650.654	1470.31	11.22	836.39	627.701	11.22	1101.63	1504.11	11.22	953.816	1020.2	11.26	339.508	908.585	12.48	690.302	768.452	15.44	1369.48	1540.2	11.22	724.005	1396.34	16.28	915.645	291.175	11.24	1063.07	395.67	13.92	599.537	379.922	18.46	979.036	690.096	16.24	68.6736	1074.27	16.88	1261.65	532.332	20.9	1517.75	1188.45	21.14	733.682	1572.41	20.54	790.221
11.24	650.087	1470.63	11.24	835.702	628.167	11.24	1101.19	1503.66	11.24	953.046	1020.31	11.28	339.552	909.673	12.5	689.827	767.072	15.46	1367.5	1540.62	11.24	724.806	1396.27	16.3	914.721	291.689	11.26	1063.4	395.415	13.94	599.474	379.569	18.48	980.063	689.655	16.26	68.7248	1074.03	16.9	1262.27	531.329	20.92	1517.82	1188.86	21.16	733.111	1571.36	20.56	790.804
11.26	649.175	1471.12	11.26	835.184	628.678	11.26	1100.91	1502.98	11.26	951.867	1020.53	11.3	339.734	910.805	12.52	688.599	765.581	15.48	1365.46	1540.93	11.26	725.686	1396.03	16.32	914.225	292.233	11.28	1063.45	395.115	13.96	601.023	382.419	18.5	980.427	689.33	16.28	69.3591	1073.41	16.92	1263.03	530.096	20.94	1518.02	1190.04	21.18	732.422	1571.1	20.58	790.777
11.28	647.942	1470.96	11.28	834.659	629.084	11.28	1100.55	1502.35	11.28	950.975	1020.49	11.32	340.585	912.338	12.54	687.767	764.443	15.5	1363.76	1541.08	11.28	726.646	1395.87	16.34	913.822	293.013	11.3	1063.86	394.075	13.98	602.608	385.571	18.52	980.575	689.235	16.3	69.811	1072.61	16.94	1263.66	528.777	20.96	1518.21	1191.31	21.2	731.843	1571.25	20.6	790.461
11.3	646.948	1471.06	11.3	834.297	630.019	11.3	1100.5	1501.59	11.3	949.757	1020.58	11.34	340.717	914.128	12.56	687.545	763.196	15.52	1363.44	1541.52	11.3	727.146	1394.84	16.36	913.23	293.884	11.32	1064.72	392.944	14	603.694	388.862	18.54	981.054	688.73	16.32	69.8265	1072.13	16.96	1264.26	527.806	20.98	1518.34	1191.95	21.22	731.441	1571.32	20.62	790.45
11.32	646.41	1471.09	11.32	833.65	630.693	11.32	1100.11	1501.14	11.32	948.463	1020.36	11.36	341.287	915.742	12.58	687.84	762.014	15.54	1362.01	1541.7	11.32	727.655	1393.98	16.38	912.267	294.843	11.34	1065.48	392.36	14.02	602.921	388.894	18.56	982.441	687.982	16.34	69.5598	1071.91	16.98	1264.79	526.923	21	1518.36	1191.82	21.24	730.717	1570.63	20.64	791.229
11.34	646.317	1471.68	11.34	832.977	631.301	11.34	1099.64	1500.71	11.34	946.997	1020.53	11.38	341.802	916.904	12.6	687.618	760.759	15.56	1361.13	1542.33	11.34	728.199	1392.92	16.4	911.309	295.826	11.36	1065.58	391.931	14.04	602.478	388.555	18.58	984.185	687.18	16.36	69.4197	1071.81	17	1265.31	525.849	21.02	1518.36	1191.87	21.26	729.596	1569.6	20.66	791.798
11.36	646.033	1471.66	11.36	832.448	631.754	11.36	1099.04	1500.2	11.36	946.053	1021.02	11.4	342.329	918.372	12.62	687.503	759.965	15.58	1359.19	1542.33	11.36	728.94	1392.71	16.42	910.874	296.745	11.38	1065.63	391.325	14.06	602.576	388.178	18.6	985.61	686.666	16.38	70.0612	1071	17.02	1265.71	524.663	21.04	1518.34	1192.55	21.28	728.786	1568.69	20.68	791.876
11.38	645.23	1471.43	11.38	832.112	632.316	11.38	1099.03	1499.43	11.38	945.468	1021.78	11.42	342.696	919.856	12.64	686.997	758.969	15.6	1359.15	1543.36	11.38	729.868	1392.46	16.44	910.384	297.101	11.4	1065.68	390.571	14.08	602.659	387.752	18.62	985.966	686.202	16.4	70.6	1070.08	17.04	1266.05	523.592	21.06	1518.08	1193.96	21.3	728.023	1568.19	20.7	791.258
11.4	644.064	1471.05	11.4	831.807	633.252	11.4	1098.94	1498.66	11.4	944.819	1022.65	11.44	342.559	921.531	12.66	686.753	757.82	15.62	1359.85	1544.68	11.4	730.821	1392.76	16.46	909.647	297.39	11.42	1066.24	390.229	14.1	602.498	387.44	18.64	986.257	685.981	16.42	70.9444	1069.45	17.06	1266.54	522.576	21.08	1518.41	1195.32	21.32	727.54	1567.83	20.72	791.117
11.42	642.857	1471.07	11.42	831.03	634.138	11.42	1098.69	1498.02	11.42	943.659	1023.31	11.46	342.906	922.851	12.68	686.02	756.821	15.64	1359.33	1546.57	11.42	731.786	1392.67	16.48	908.428	297.942	11.44	1066.67	389.922	14.12	602.04	387.323	18.66	986.651	685.195	16.44	70.7474	1069.22	17.08	1267.36	521.683	21.1	1518.33	1195.94	21.34	726.468	1567.31	20.74	791.639
11.44	642.11	1471.67	11.44	830.032	634.856	11.44	1097.98	1497.63	11.44	942.419	1023.75	11.48	343.351	924.155	12.7	685.151	755.95	15.66	1358.37	1548.42	11.44	732.564	1392.32	16.5	907.508	299.075	11.46	1067.53	389.133	14.14	601.776	387.484	18.68	988.246	684.659	16.46	70.6543	1069.01	17.1	1268.05	520.697	21.12	1518.44	1195.85	21.36	725.318	1566.4	20.76	792.188
11.46	641.666	1472.61	11.46	829.028	635.243	11.46	1097.4	1497	11.46	941.288	1023.36	11.5	344.41	925.381	12.72	684.817	754.86	15.68	1355.74	1549.31	11.46	732.818	1391.24	16.52	907.081	299.938	11.48	1067.61	388.053	14.16	601.196	387.531	18.7	989.752	683.876	16.48	70.2757	1068.48	17.12	1268.67	519.77	21.14	1518.1	1195.9	21.38	724.164	1565.65	20.78	792.392
11.48	641.557	1473.14	11.48	828.784	635.699	11.48	1097.04	1496.58	11.48	940.439	1022.78	11.52	345.207	926.398	12.74	684.389	753.244	15.7	1355.37	1549.94	11.48	733.094	1390.47	16.54	906.921	300.7	11.5	1067.71	387.515	14.18	600.915	387.251	18.72	991.136	683.845	16.5	70.1822	1068.22	17.14	1269.51	518.718	21.16	1518.29	1196.49	21.4	723.131	1564.84	20.8	791.938
11.5	641.301	1472.86	11.5	828.868	636.535	11.5	1096.72	1496.04	11.5	939.192	1022.24	11.54	345.608	927.504	12.76	684.674	751.984	15.72	1355.3	1550.34	11.5	733.375	1389.93	16.56	906.363	301.294	11.52	1067.38	387.305	14.2	600.115	386.747	18.74	991.735	683.536	16.52	70.3798	1067.78	17.16	1270.59	517.785	21.18	1518.61	1197.39	21.42	721.988	1564.4	20.82	791.691
11.52	640.659	1472.13	11.52	828.689	637.427	11.52	1096.34	1495.6	11.52	937.77	1022.51	11.56	345.626	928.959	12.78	685.066	751.197	15.74	1355.88	1551.12	11.52	734.297	1389.82	16.58	905.495	302.065	11.54	1067.66	387.089	14.22	599.346	386.503	18.76	992.203	682.792	16.54	70.3463	1067.29	17.18	1271.53	516.918	21.2	1518.61	1198.04	21.44	720.448	1564.26	20.84	791.749
11.54	639.714	1471.77	11.54	827.701	637.957	11.54	1095.91	1494.88	11.54	936.777	1023.4	11.58	345.419	930.527	12.8	684.769	750.328	15.76	1356.8	1552.06	11.54	735.468	1389.54	16.6	904.654	302.673	11.56	1067.73	386.282	14.24	598.248	386.487	18.78	993.089	681.883	16.56	70.2608	1066.49	17.2	1272.29	516.091	21.22	1518.41	1198.89	21.46	718.96	1564.75	20.86	792.077
11.56	638.759	1471.92	11.56	826.346	637.948	11.56	1095.29	1494.56	11.56	934.597	1024.29	11.6	345.342	932.302	12.82	684.678	749.13	15.78	1357.05	1552.94	11.56	736.749	1389.44	16.62	904.312	303.381	11.58	1068.14	385.452	14.26	596.976	385.931	18.8	994.186	680.969	16.58	69.5857	1066.03	17.22	1273.2	515.005	21.24	1517.79	1199.59	21.48	718.081	1564.81	20.88	792.236
11.58	638.248	1472.44	11.58	825.594	638.175	11.58	1094.7	1494.27	11.58	932.751	1025.06	11.62	345.676	933.342	12.84	683.785	747.791	15.8	1356.77	1553.44	11.58	737.58	1389.36	16.64	904.113	304.246	11.6	1068.19	384.653	14.28	596.212	385.479	18.82	995.354	680.344	16.6	69.2561	1065.96	17.24	1274.39	514.087	21.26	1517.56	1200.35	21.5	717.644	1564.33	20.9	791.982
11.6	637.854	1472.88	11.6	825.134	638.817	11.6	1094.16	1493.82	11.6	930.515	1025.29	11.64	345.958	934.502	12.86	684.494	746.701	15.82	1356.32	1553.47	11.6	738.51	1389.62	16.66	903.718	305.03	11.62	1068.55	384.295	14.3	595.755	384.405	18.84	996.279	679.734	16.62	68.7674	1066.05	17.26	1275.28	513.523	21.28	1517.73	1200.99	21.52	717.276	1563.25	20.92	791.564
11.62	637.328	1473.11	11.62	824.741	639.996	11.62	1093.7	1492.94	11.62	930.022	1025.4	11.66	346.677	935.496	12.88	685.054	745.567	15.84	1355.76	1553.72	11.62	739.166	1389.28	16.68	903.032	305.554	11.64	1068.57	383.883	14.32	596.011	383.766	18.86	996.822	679.41	16.64	68.6634	1065.8	17.28	1275.97	513.104	21.3	1518.13	1201.53	21.54	716.12	1562.82	20.94	791.572
11.64	636.572	1472.97	11.64	823.925	640.978	11.64	1093.04	1492.49	11.64	929.224	1024.99	11.68	347.301	937.213	12.9	685.446	744.505	15.86	1356.1	1554.09	11.64	740.187	1389.07	16.7	902.282	305.865	11.66	1068.51	383.152	14.34	595.793	383.198	18.88	996.868	678.569	16.66	68.9297	1065.12	17.3	1276.96	512.511	21.32	1518.11	1201.88	21.56	714.783	1562.3	20.96	791.972
11.66	635.886	1472.81	11.66	823.168	641.578	11.66	1092.44	1492.19	11.66	928.438	1024.62	11.7	348.212	938.801	12.92	685.542	744.103	15.88	1355.73	1554.7	11.66	741.117	1388.37	16.72	902.015	306.542	11.68	1068.7	382.427	14.36	595.37	383.582	18.9	997.128	677.584	16.68	69.4043	1064.4	17.32	1278.35	511.742	21.34	1517.62	1202.51	21.58	713.124	1562.22	20.98	792.573
11.68	635.444	1472.7	11.68	822.626	641.913	11.68	1091.94	1492.08	11.68	927.571	1024.51	11.72	348.9	939.886	12.94	685.376	743.585	15.9	1355.95	1555.46	11.68	742.428	1387.94	16.74	901.711	307.379	11.7	1068.74	381.473	14.38	594.816	383.231	18.92	997.946	676.526	16.7	68.899	1064.31	17.34	1279.38	511.134	21.36	1516.85	1203.16	21.6	711.806	1561.75	21	792.947
11.7	635.194	1472.86	11.7	822.217	642.637	11.7	1091.5	1491.59	11.7	927.115	1025.22	11.74	349.405	940.421	12.96	685.45	742.4	15.92	1355.56	1556.38	11.7	743.54	1387.2	16.76	901.102	308.102	11.72	1068.87	381.133	14.4	594.42	381.81	18.94	999.14	676.079	16.72	68.6432	1064.09	17.36	1280.26	510.693	21.38	1516.65	1204.07	21.62	710.759	1561.53	21.02	792.951
11.72	634.79	1473.18	11.72	821.615	643.631	11.72	1090.93	1490.98	11.72	926.857	1025.9	11.76	349.371	940.97	12.98	685.345	740.521	15.94	1355.81	1556.93	11.72	744.541	1386.29	16.78	900.132	308.776	11.74	1068.65	380.503	14.42	594.083	379.935	18.96	1000.37	675.924	16.74	68.0684	1063.64	17.38	1281.52	510.318	21.4	1516.76	1204.62	21.64	710.51	1560.62	21.04	792.708
11.74	634.068	1473.31	11.74	820.666	644.558	11.74	1090.2	1490.46	11.74	926.412	1026.8	11.78	348.803	942.57	13	685.486	739.305	15.96	1355.84	1555.53	11.74	745.274	1386.01	16.8	899.407	309.384	11.76	1068.59	380.366	14.44	593.692	378.529	18.98	1001.11	675.478	16.76	68.0187	1063.16	17.4	1283.32	510.01	21.42	1517.16	1205.08	21.66	710.259	1559.83	21.06	792.635
11.76	633.029	1473.23	11.76	819.84	645.24	11.76	1089.4	1490.26	11.76	925.931	1027.62	11.8	348.102	944.859	13.02	685.943	738.704	15.98	1355.92	1554.15	11.76	746.29	1386.21	16.82	899.411	310.156	11.78	1068.63	379.949	14.46	593.384	378.325	19	1001.65	674.552	16.78	67.8713	1062.96	17.42	1284.44	509.898	21.44	1517.14	1205.26	21.68	709.431	1559.51	21.08	792.77
11.78	632.023	1473.09	11.78	819.215	645.615	11.78	1088.83	1490.16	11.78	924.993	1028.29	11.82	348.322	947.052	13.04	686.315	738.115	16	1355.18	1553.09	11.78	747.543	1386.62	16.84	899.557	310.659	11.8	1068.93	379.45	14.48	593.111	378.114	19.02	1001.86	672.96	16.8	68.1492	1062.67	17.44	1284.69	509.548	21.46	1516.59	1205.55	21.7	707.642	1559.46	21.1	792.944
11.8	631.507	1473.34	11.8	818.907	646.21	11.8	1088.16	1489.94	11.8	924.215	1028.45	11.84	349.081	948.209	13.06	686.565	736.676	16.02	1354.77	1553.71	11.8	748.635	1386.38	16.86	899.416	311.293	11.82	1069.12	378.687	14.5	592.705	378.381	19.04	1002.5	671.819	16.82	68.0901	1062.1	17.46	1285.15	508.868	21.48	1515.57	1205.92	21.72	705.934	1559.11	21.12	793.012
11.82	631.375	1473.65	11.82	818.228	646.945	11.82	1087.66	1489.51	11.82	923.436	1028.82	11.86	350.175	948.892	13.08	686.793	735.471	16.04	1353.88	1554.48	11.82	749.368	1385.55	16.88	898.605	312.004	11.84	1069.37	377.821	14.52	592.282	377.923	19.06	1003.44	671.187	16.84	67.7323	1061.88	17.48	1286.71	508.365	21.5	1514.8	1206.25	21.74	704.468	1558.57	21.14	792.985
11.84	631.374	1473.91	11.84	817.381	647.993	11.84	1086.77	1489.29	11.84	922.779	1029.33	11.88	350.748	949.726	13.1	687.041	734.46	16.06	1353.01	1554.98	11.84	750.095	1384.74	16.9	897.641	312.793	11.86	1069.33	377.284	14.54	591.985	377.296	19.08	1004.56	671.074	16.86	67.1524	1061.73	17.5	1288.52	508.205	21.52	1514.68	1206.76	21.76	703.349	1558.07	21.16	793.01
11.86	630.958	1473.73	11.86	816.309	648.697	11.86	1086.05	1488.85	11.86	922.092	1029.56	11.9	350.807	951.01	13.12	687.521	733.786	16.08	1352.53	1555.56	11.86	751.379	1384.02	16.92	897.051	313.594	11.88	1069.11	376.835	14.56	591.735	376.695	19.1	1005.61	670.725	16.88	66.9254	1061.54	17.52	1289.73	508.035	21.54	1515.15	1207.56	21.78	702.532	1557.93	21.18	792.818
11.88	630.178	1473.72	11.88	815.757	649.192	11.88	1085	1488.85	11.88	921.167	1029.74	11.92	350.78	952.482	13.14	688.232	732.672	16.1	1352.3	1555.9	11.88	752.929	1383.58	16.94	897.173	314.41	11.9	1069.13	376.625	14.58	591.491	376.108	19.12	1006.32	669.623	16.9	66.2236	1061.24	17.54	1290.32	507.33	21.56	1515.57	1208.43	21.8	701.765	1557.45	21.2	792.57
11.9	629.355	1473.69	11.9	815.3	649.641	11.9	1084.34	1488.79	11.9	920.57	1029.9	11.94	350.817	954.027	13.16	688.875	731.225	16.12	1351.83	1556.08	11.9	753.989	1383.39	16.96	897.289	315.125	11.92	1069.2	376.199	14.6	590.919	375.671	19.14	1007.2	668.08	16.92	65.745	1060.9	17.56	1291.52	506.658	21.58	1515.23	1209.08	21.82	700.757	1556.85	21.22	792.815
11.92	628.713	1474.2	11.92	814.813	650.515	11.92	1083.92	1488.87	11.92	919.83	1030.67	11.96	350.941	954.998	13.18	689.329	729.907	16.14	1351.78	1556.5	11.92	754.686	1383.73	16.98	897.039	315.613	11.94	1069.44	375.556	14.62	590.7	375.339	19.16	1008.03	666.931	16.94	65.5281	1060.61	17.58	1293.2	506.433	21.6	1514.69	1209.72	21.84	699.606	1556.15	21.24	793.378
11.94	628.207	1474.48	11.94	813.87	651.468	11.94	1083.61	1488.38	11.94	919.214	1031.42	11.98	350.923	955.666	13.2	689.594	729.171	16.16	1351.79	1556.92	11.94	755.359	1384.18	17	896.321	316.015	11.96	1069.62	375.619	14.64	590.547	374.917	19.18	1008.65	666.881	16.96	65.8544	1060.01	17.6	1294.98	506.311	21.62	1513.96	1210.18	21.86	698.431	1555.78	21.26	793.825
11.96	628.27	1474.52	11.96	813.328	652.348	11.96	1082.97	1488.15	11.96	918.814	1031.64	12	350.979	956.344	13.22	690.323	728.692	16.18	1352.59	1557.78	11.96	755.558	1384.27	17.02	895.792	316.81	11.98	1069.88	375.831	14.66	590.204	374.881	19.2	1008.69	666.718	16.98	65.9596	1059.51	17.62	1296.1	505.86	21.64	1513.78	1210.35	21.88	697.612	1555.35	21.28	793.358
11.98	628.214	1474.49	11.98	813.058	653.039	11.98	1082	1487.92	11.98	918.302	1031.48	12.02	351.361	957.755	13.24	691	727.656	16.2	1352.33	1559.07	11.98	755.923	1383.73	17.04	893.916	318.486	12	1070.13	376.131	14.68	589.438	374.63	19.22	1008.81	665.596	17	65.4527	1059.13	17.64	1297.04	505.358	21.66	1513.55	1210.5	21.9	696.794	1554.68	21.3	792.678
12	628.114	1474.41	12	812.82	653.618	12	1081.17	1487.81	12	917.814	1030.83	12.04	352.121	958.942	13.26	692.145	726.156	16.22	1352.78	1560.91	12	756.083	1383.08	17.06	892.241	320.086	12.02	1069.97	375.611	14.7	588.79	374.424	19.24	1009.34	663.713	17.02	64.4264	1059.16	17.66	1298.38	505.401	21.68	1513.34	1211.2	21.92	696.165	1553.85	21.32	792.537
12.02	627.407	1474.71	12.02	812.34	654.395	12.02	1080.44	1487.44	12.02	916.883	1030.66	12.06	352.741	959.765	13.28	692.857	724.778	16.24	1352.29	1561.86	12.02	756.797	1382.57	17.08	892.111	320.68	12.04	1069.27	375.054	14.72	588.631	373.452	19.26	1009.85	661.969	17.04	63.8079	1059.01	17.68	1300.07	505.205	21.7	1512.7	1212.41	21.94	695.363	1553.13	21.34	793.094
12.04	626.817	1474.61	12.04	811.645	655.452	12.04	1079.77	1487.23	12.04	916.335	1030.86	12.08	353.234	960.373	13.3	693.66	724.126	16.26	1353.05	1562.71	12.04	757.561	1382.55	17.1	893.701	320.448	12.06	1069.26	374.538	14.74	588.572	372.368	19.28	1010.29	660.841	17.06	63.3541	1058.66	17.7	1301.52	504.431	21.72	1511.99	1213.78	21.96	694.826	1553.23	21.36	793.439
12.06	626.449	1474.55	12.06	811.017	656.51	12.06	1079.09	1487.08	12.06	915.91	1031.4	12.1	353.353	961.459	13.32	693.715	723.384	16.28	1353.51	1562.9	12.06	758.597	1382.35	17.12	893.558	320.731	12.08	1069.1	373.985	14.76	588.11	371.75	19.3	1010.59	660.044	17.08	63.212	1057.96	17.72	1302.46	502.973	21.74	1511.21	1214.63	21.98	694.421	1553.26	21.38	793.732
12.08	626.074	1474.59	12.08	810.168	657.396	12.08	1078.35	1486.93	12.08	915.253	1031.76	12.12	353.814	962.837	13.34	694.388	722.545	16.3	1354.99	1563.8	12.08	759.709	1382.24	17.14	891.557	321.94	12.1	1069.81	373.447	14.78	587.725	372.328	19.32	1011.43	659.639	17.1	62.9392	1057.54	17.74	1303.3	502.305	21.76	1510.92	1214.7	22	693.867	1553.3	21.4	793.609
12.1	625.43	1474.75	12.1	809.291	658.144	12.1	1077.83	1486.39	12.1	914.443	1032.1	12.14	354.395	964.333	13.36	695.163	721.481	16.32	1355.42	1564.42	12.1	760.792	1382.42	17.16	889.519	323.496	12.12	1069.71	372.878	14.8	587.161	372.864	19.34	1012.08	659.016	17.12	63.1882	1056.95	17.76	1304.66	502.312	21.78	1510.89	1214.16	22.02	692.851	1552.69	21.42	793.694
12.12	624.505	1475.3	12.12	808.45	658.845	12.12	1077.38	1485.65	12.12	913.497	1032.31	12.16	355.251	965.114	13.38	696.475	720.633	16.34	1354.83	1565.72	12.12	761.661	1383.09	17.18	891.039	324.224	12.14	1069.72	372.343	14.82	586.786	372.915	19.36	1012.9	657.976	17.14	63.1949	1056.59	17.78	1306.45	502.479	21.8	1511.09	1213.94	22.04	691.611	1551.89	21.44	793.715
12.14	623.583	1475.65	12.14	807.809	659.717	12.14	1076.81	1484.95	12.14	912.731	1032.45	12.18	355.849	965.286	13.4	696.815	720.195	16.36	1354.44	1567.14	12.14	762.572	1383.41	17.2	892.84	324.453	12.16	1069.05	371.698	14.84	586.386	371.888	19.38	1013.09	656.626	17.16	62.2546	1056.21	17.8	1307.71	501.671	21.82	1510.7	1214.53	22.06	690.927	1551.41	21.46	793.909
12.16	623.036	1475.93	12.16	807.083	660.153	12.16	1076.06	1484.45	12.16	911.695	1032.1	12.2	356.255	965.56	13.42	696.949	719.384	16.38	1354.22	1568.01	12.16	763.298	1383.34	17.22	892.264	324.553	12.18	1069.02	371.235	14.86	585.922	371.118	19.4	1013.21	655.713	17.18	61.1234	1056	17.82	1308.27	500.36	21.84	1510.07	1215.71	22.08	690.579	1550.9	21.48	794.24
12.18	622.687	1475.78	12.18	806.502	660.906	12.18	1075.24	1484.12	12.18	910.95	1032.06	12.22	356.775	966.346	13.44	697.359	718.484	16.4	1354.46	1568.04	12.18	764.052	1382.89	17.24	891.87	325.075	12.2	1069.04	370.624	14.88	585.995	370.601	19.42	1013.08	655.194	17.2	60.2446	1055.54	17.84	1309.07	499.208	21.86	1509.47	1216.67	22.1	689.854	1550.76	21.5	794.662
12.2	622.256	1475.78	12.2	805.513	661.821	12.2	1074.37	1483.92	12.2	910.086	1031.96	12.24	357.513	967.511	13.46	698.884	717.492	16.42	1354.94	1568.27	12.2	765.433	1382.51	17.26	891.475	325.864	12.22	1069.07	369.894	14.9	585.553	370.349	19.44	1013.22	654.765	17.22	60.1839	1054.97	17.86	1310.58	498.566	21.88	1509.2	1217.17	22.12	688.821	1550.29	21.52	794.878
12.22	621.613	1475.96	12.22	804.432	663.128	12.22	1073.66	1483.68	12.22	909.483	1032.37	12.26	358.711	968.465	13.48	700.189	716.98	16.44	1355.41	1568.97	12.22	766.724	1382.46	17.28	893.324	326.602	12.24	1068.3	369.305	14.92	585.433	370.415	19.46	1013.43	653.589	17.24	59.8727	1054.61	17.88	1312.39	497.978	21.9	1508.87	1217.39	22.14	687.668	1549.95	21.54	794.975
12.24	620.946	1476.43	12.24	803.484	664.229	12.24	1072.96	1483.5	12.24	908.643	1032.62	12.28	359.826	968.989	13.5	700.621	716.27	16.46	1356.15	1569.83	12.24	767.966	1382.82	17.3	893.335	327.428	12.26	1068.23	368.83	14.94	584.542	370.28	19.48	1013.81	652.134	17.26	59.7652	1054.1	17.9	1313.34	497.349	21.92	1508.14	1217.47	22.16	687.078	1549.43	21.56	794.985
12.26	620.412	1476.8	12.26	803.014	664.979	12.26	1072.41	1482.9	12.26	908.057	1033.2	12.3	360.971	969.221	13.52	700.701	715.362	16.48	1356.66	1570.39	12.26	768.206	1383.82	17.32	893.348	328.467	12.28	1068.47	368.56	14.96	585.565	368.701	19.5	1014.02	650.541	17.28	59.1785	1053.81	17.92	1313.99	496.681	21.94	1507.59	1217.71	22.18	686.713	1549.04	21.58	795.258
12.28	619.808	1477.14	12.28	802.689	665.636	12.28	1071.51	1482.25	12.28	907.647	1033.79	12.32	361.864	969.084	13.54	701.778	714.557	16.5	1356.83	1570.92	12.28	768.674	1384.59	17.34	893.634	329.488	12.3	1068.2	368.185	14.98	586.783	366.563	19.52	1014.42	649.629	17.3	58.9256	1053.05	17.94	1315	495.783	21.96	1507.31	1217.85	22.2	686.08	1548.44	21.6	795.528
12.3	619.083	1477.49	12.3	802.162	666.512	12.3	1070.6	1481.58	12.3	907.255	1034.06	12.34	362.526	969.544	13.56	703.692	714.529	16.52	1356.9	1571.77	12.3	769.147	1384.99	17.36	893.556	330.297	12.32	1067.6	367.54	15	588.071	364.348	19.54	1014.89	649.082	17.32	58.1928	1052.76	17.96	1316.34	495.137	21.98	1507.33	1218.1	22.22	685.227	1547.6	21.62	795.554
12.32	618.374	1477.93	12.32	801.234	667.59	12.32	1070.03	1481.26	12.32	905.901	1035.49	12.36	363.266	970.245	13.58	705.067	714.283	16.54	1356.77	1572.96	12.32	770.204	1384.81	17.38	893.229	330.856	12.34	1066.64	366.753	15.02	587.61	364	19.56	1015.51	648.745	17.34	57.8035	1052.16	17.98	1317.15	494.26	22	1507.31	1218.53	22.24	684.049	1546.6	21.64	795.625
12.34	617.93	1478.31	12.34	800.423	668.623	12.34	1069.82	1480.99	12.34	904.271	1036.77	12.38	364.101	971.42	13.6	705.616	713.698	16.56	1357.44	1573.66	12.34	771.295	1384.64	17.4	893.041	331.479	12.36	1066.53	365.525	15.04	586.956	363.784	19.58	1015.69	647.986	17.36	57.3279	1051.63	18	1317.23	493.619	22.02	1507.16	1219.21	22.26	682.899	1546.08	21.66	795.881
12.36	617.649	1478.4	12.36	799.548	669.218	12.36	1069.55	1480.62	12.36	903.456	1037.23	12.4	365.213	972.026	13.62	705.968	712.652	16.58	1358.28	1573.7	12.36	772.563	1385.03	17.42	893.313	332.313	12.38	1066.21	364.976	15.06	586.238	363.83	19.6	1015.28	646.79	17.38	57.1997	1050.71	18.02	1317.53	492.484	22.04	1506.78	1220.03	22.28	682.171	1545.88	21.68	796.093
12.38	617.371	1478.7	12.38	799.176	669.92	12.38	1068.71	1480.33	12.38	902.761	1037.61	12.42	366.251	972.397	13.64	706.881	711.977	16.6	1358.65	1573.51	12.38	773.688	1385.82	17.44	893.62	333.043	12.4	1065.65	365.007	15.08	586.035	363.054	19.62	1015.01	645.516	17.4	56.944	1049.87	18.04	1318.77	491.785	22.06	1506.28	1220.27	22.3	681.531	1546.04	21.7	796.258
12.4	616.975	1479.26	12.4	798.793	670.607	12.4	1067.68	1479.99	12.4	902.276	1038.27	12.44	367.262	972.163	13.66	708.042	711.543	16.62	1358.56	1573.79	12.4	774.403	1386.83	17.46	893.588	333.479	12.42	1066.04	364.717	15.1	585.619	362.183	19.64	1015.26	644.67	17.42	56.6432	1049.19	18.06	1320.66	491.286	22.08	1505.89	1219.9	22.32	680.78	1545.85	21.72	796.134
12.42	616.403	1480.12	12.42	798.483	671.718	12.42	1066.86	1479.54	12.42	901.084	1040.34	12.46	368.101	972.534	13.68	708.97	710.857	16.64	1358.39	1574.62	12.42	774.911	1387.14	17.48	893.227	333.791	12.44	1066.13	364.268	15.12	585.495	361.384	19.66	1015.84	643.899	17.44	56.3408	1048.55	18.08	1321.83	490.703	22.1	1505.86	1219.32	22.34	679.62	1545.27	21.74	796.268
12.44	615.813	1480.58	12.44	797.754	672.547	12.44	1066.22	1479.17	12.44	900.348	1041.31	12.48	368.811	973.222	13.7	709.685	709.899	16.66	1359.09	1575.58	12.44	775.327	1387.21	17.5	893.174	334.326	12.46	1065.72	363.54	15.14	585.405	360.431	19.68	1016.26	643.075	17.46	55.8808	1047.8	18.1	1322.2	489.839	22.12	1505.66	1219.35	22.36	678.788	1544.47	21.76	796.383
12.46	615.05	1480.92	12.46	797.093	673.402	12.46	1065.79	1478.83	12.46	899.344	1042.12	12.5	369.721	973.921	13.72	710.804	708.979	16.68	1359.57	1576.68	12.46	776.202	1387.23	17.52	893.344	335.128	12.48	1066.69	362.347	15.16	585.504	359.813	19.7	1016.24	641.631	17.48	55.3562	1047.02	18.12	1322.62	489.027	22.14	1504.98	1219.98	22.38	678.137	1543.56	21.78	796.846
12.48	614.404	1480.92	12.48	796.211	674.201	12.48	1065.25	1478.66	12.48	898.155	1042.43	12.52	370.765	974.061	13.74	712.037	708.302	16.7	1360	1577.08	12.48	777.451	1387.92	17.54	893.518	335.887	12.5	1068.02	360.91	15.18	585.66	358.8	19.72	1016.78	640.643	17.5	54.4692	1046.61	18.14	1323.69	488.288	22.16	1504.11	1221.07	22.4	677.149	1543.05	21.8	797.389
12.5	613.86	1481.29	12.5	795.459	675.11	12.5	1064.59	1478.39	12.5	897.328	1042.64	12.54	371.807	973.984	13.76	713.281	707.711	16.72	1360.35	1577.22	12.5	778.687	1388.85	17.56	893.812	336.382	12.52	1070.48	359.097	15.2	584.772	358.711	19.74	1017.24	640.024	17.52	54.0864	1046.32	18.16	1324.98	487.267	22.18	1503.47	1221.99	22.42	676.09	1542.23	21.82	797.687
12.52	613.564	1481.82	12.52	795.028	676.121	12.52	1063.96	1478.17	12.52	896.984	1043.26	12.56	372.466	974.33	13.78	713.941	707.128	16.74	1360.45	1577.12	12.52	779.56	1389.58	17.58	893.852	337.069	12.54	1070.73	358.287	15.22	584.005	358.17	19.76	1017.9	639.554	17.54	54.266	1045.95	18.18	1325.51	485.904	22.2	1503.68	1222.64	22.44	675.068	1541.89	21.84	797.599
12.54	613.477	1482.69	12.54	794.95	676.866	12.54	1063.25	1477.94	12.54	896.94	1044.4	12.58	373.501	975.047	13.8	714.69	706.467	16.76	1361.19	1577.51	12.54	780.247	1389.81	17.6	894.09	338.122	12.56	1070.8	357.419	15.24	582.852	357.854	19.78	1017.89	638.493	17.56	54.5392	1045.37	18.2	1325.9	484.666	22.22	1503.84	1222.6	22.46	674.44	1541.43	21.86	797.547
12.56	613.032	1483.19	12.56	795.076	677.523	12.56	1062.7	1477.5	12.56	897.037	1045.87	12.6	374.907	975.737	13.82	715.384	705.688	16.78	1361.86	1578.17	12.56	780.908	1389.72	17.62	894.405	339.265	12.58	1070.57	356.592	15.26	582.675	357.027	19.8	1017.84	636.985	17.58	54.4548	1044.79	18.22	1326.95	484.085	22.24	1503.86	1222.2	22.48	673.986	1540.76	21.88	797.713
12.58	612.404	1483.58	12.58	794.627	678.171	12.58	1062.1	1477.02	12.58	896.31	1046.63	12.62	376.375	976.103	13.84	716.134	704.527	16.8	1362.69	1578.75	12.58	781.518	1389.78	17.64	894.915	339.877	12.6	1070.22	355.912	15.28	582.527	355.905	19.82	1017.57	635.765	17.6	53.7686	1044.17	18.24	1328.44	483.448	22.26	1503.26	1221.88	22.5	673.535	1539.64	21.9	798.102
12.6	611.661	1483.95	12.6	793.795	679.098	12.6	1061.5	1476.4	12.6	895.205	1047.05	12.64	377.198	976.326	13.86	716.694	703.436	16.82	1362.72	1579.27	12.6	782.135	1390.39	17.66	895.448	340.323	12.62	1069.81	355.379	15.3	582.331	354.935	19.84	1017.8	634.903	17.62	53.3436	1043.5	18.26	1329.33	482.526	22.28	1502.61	1222.33	22.52	672.867	1538.68	21.92	798.345
12.62	611.032	1484.21	12.62	792.921	680.108	12.62	1061.11	1475.92	12.62	893.945	1047.36	12.66	377.968	976.901	13.88	717.45	702.708	16.84	1362.38	1579.77	12.62	782.48	1391.68	17.68	895.861	340.605	12.64	1069.83	354.641	15.32	581.434	354.301	19.86	1018.25	634.153	17.64	53.4631	1042.94	18.28	1329.33	480.988	22.3	1502.13	1223.01	22.54	671.318	1538.28	21.94	798.45
12.64	610.54	1484.78	12.64	792.247	680.851	12.64	1060.55	1475.71	12.64	893.23	1048.21	12.68	379.411	977.131	13.9	718.265	702.131	16.86	1362.44	1580.32	12.64	783.423	1392.73	17.7	896.175	341.502	12.66	1070.05	354.033	15.34	580.558	353.673	19.88	1019	633.413	17.66	53.6649	1042.54	18.3	1329.32	479.676	22.32	1502.07	1223.77	22.56	670.045	1537.92	21.96	798.198
12.66	610.161	1485.5	12.66	791.597	681.252	12.66	1060.26	1475.36	12.66	892.917	1049.17	12.7	381.061	976.977	13.92	719.011	701.587	16.88	1363.09	1580.93	12.66	784.283	1393.22	17.72	896.365	342.582	12.68	1069.62	353.186	15.36	580.01	353.166	19.9	1019.29	632.759	17.68	53.6939	1042.39	18.32	1330.32	478.869	22.34	1502.23	1224.22	22.58	669.221	1537.12	21.98	797.983
12.68	609.867	1486.44	12.68	791.033	681.794	12.68	1059.8	1474.95	12.68	892.788	1050.33	12.72	382.41	976.61	13.94	719.415	700.358	16.9	1364.01	1581.4	12.68	785.48	1393.41	17.74	896.761	343.861	12.7	1069.05	352.434	15.38	580.477	352.379	19.92	1018.96	632.097	17.7	53.4186	1041.95	18.34	1331.43	478.293	22.36	1502.42	1224.23	22.6	668.838	1536.63	22	797.953
12.7	609.522	1487.08	12.7	790.686	682.526	12.7	1059.14	1474.38	12.7	892.763	1051.35	12.74	383.424	977.193	13.96	719.124	699.733	16.92	1365.34	1581.81	12.7	786.265	1393.67	17.76	897.452	344.446	12.72	1068.01	351.204	15.4	580.042	352.399	19.94	1018.39	631.328	17.72	53.4503	1041.43	18.36	1331.92	477.259	22.38	1502.14	1224.07	22.62	668.086	1536.47	22.02	798.197
12.72	609.144	1487.49	12.72	790.732	683.526	12.72	1058.34	1474.07	12.72	891.928	1051.83	12.76	384.543	978.123	13.98	718.938	699.125	16.94	1366.32	1582.23	12.72	786.932	1394.38	17.78	897.854	345.008	12.74	1067.83	350.33	15.42	578.939	352.643	19.96	1018.18	630.653	17.74	53.6344	1041.14	18.38	1331.95	475.634	22.4	1501.61	1223.91	22.64	666.945	1536.35	22.04	798.314
12.74	608.578	1487.84	12.74	790.461	684.276	12.74	1057.66	1473.82	12.74	890.784	1052.29	12.78	385.756	978.936	14	719.175	698.938	16.96	1367.28	1582.48	12.74	787.296	1395.31	17.8	898.445	345.686	12.76	1067.56	349.469	15.44	576.812	353.299	19.98	1018.57	630.068	17.76	53.7159	1040.92	18.4	1332.6	474.127	22.42	1501	1224.41	22.66	665.88	1535.6	22.06	798.62
12.76	608	1488.27	12.76	790.1	685.229	12.76	1057.21	1473.59	12.76	889.574	1052.87	12.8	387.102	978.841	14.02	720.106	698.136	16.98	1367.43	1582.75	12.76	787.849	1396.38	17.82	899.071	346.857	12.78	1067.45	349.073	15.46	575.354	353.157	20	1019.03	629.445	17.78	53.9113	1040.71	18.42	1333.74	473.263	22.44	1500.8	1225.01	22.68	664.976	1534.68	22.08	798.989
12.78	607.325	1488.79	12.78	789.619	686.226	12.78	1056.69	1473.49	12.78	889.028	1054.03	12.82	388.333	979.244	14.04	720.751	696.9	17	1367.85	1583.35	12.78	788.182	1397.38	17.84	899.648	347.493	12.8	1067.64	348.223	15.48	574.395	352.549	20.02	1019.1	628.509	17.8	54.1837	1040.26	18.44	1334.31	472.506	22.46	1500.85	1225.52	22.7	664.336	1533.77	22.1	799.615
12.8	606.963	1489.54	12.8	788.817	687.246	12.8	1056.07	1473.11	12.8	888.678	1055.29	12.84	389.973	979.689	14.06	720.942	695.638	17.02	1368.43	1583.84	12.8	789.073	1398.02	17.86	899.836	347.961	12.82	1067.72	347.561	15.5	574.069	351.595	20.04	1018.88	627.906	17.82	54.4868	1039.72	18.46	1334.39	471.301	22.48	1501.05	1225.96	22.72	663.672	1533.13	22.12	799.856
12.82	606.568	1490.19	12.82	788.005	688.088	12.82	1055.51	1472.62	12.82	888.181	1056.24	12.86	391.351	980.655	14.08	721.193	694.172	17.04	1369.2	1584.25	12.82	789.96	1398.66	17.88	900.169	348.463	12.84	1067.54	346.622	15.52	573.646	351.116	20.06	1018.78	627.4	17.84	54.6183	1039.06	18.48	1335.15	469.939	22.5	1501.17	1226.16	22.74	663.021	1532.65	22.14	799.857
12.84	606.291	1491.02	12.84	787.397	688.739	12.84	1055.01	1472.09	12.84	887.524	1057.28	12.88	392.798	980.992	14.1	721.605	693.519	17.06	1369.83	1583.98	12.84	790.942	1399.35	17.9	900.938	349.58	12.86	1066.44	345.919	15.54	572.856	350.734	20.08	1018.91	627.126	17.86	54.8554	1038.35	18.5	1336.19	468.832	22.52	1501.17	1226.34	22.76	662.247	1532.45	22.16	799.74
12.86	606.182	1491.9	12.86	787.48	689.206	12.86	1054.53	1471.83	12.86	886.782	1058.08	12.9	393.758	981.384	14.12	722.237	692.498	17.08	1370.08	1584.46	12.86	791.676	1399.8	17.92	901.777	350.839	12.88	1065.6	345.229	15.56	571.522	350.636	20.1	1019.54	626.541	17.88	55.2908	1038.02	18.52	1336.83	468.152	22.54	1500.97	1226.1	22.78	661.197	1532.32	22.18	800.137
12.88	606.193	1492.78	12.88	787.147	689.735	12.88	1054.17	1471.47	12.88	886.199	1059	12.92	394.889	981.707	14.14	722.85	691.59	17.1	1370.94	1585.02	12.88	792.268	1400.33	17.94	902.279	351.815	12.9	1065.55	344.539	15.58	569.902	350.57	20.12	1019.84	625.903	17.9	55.8156	1037.81	18.54	1336.81	467.011	22.56	1500.79	1226.12	22.8	660.37	1531.69	22.2	800.737
12.9	605.663	1493.29	12.9	786.36	690.647	12.9	1053.54	1471.15	12.9	885.449	1059.49	12.94	396.381	982.247	14.16	723.359	689.91	17.12	1371.89	1586.17	12.9	792.891	1400.91	17.96	902.594	351.739	12.92	1065.96	343.932	15.6	568.535	350.616	20.14	1020.21	625.39	17.92	56.1899	1037.43	18.56	1337.36	465.445	22.58	1500.71	1226.27	22.82	659.571	1531.22	22.22	801.075
12.92	605.007	1493.58	12.92	785.159	692.062	12.92	1053	1470.86	12.92	884.659	1060.02	12.96	397.981	982.606	14.18	723.664	688.337	17.14	1373.32	1586.34	12.92	793.508	1401.75	17.98	902.902	351.785	12.94	1066.13	343.071	15.62	567.549	350.089	20.16	1020.16	624.942	17.94	56.6048	1036.69	18.58	1338.47	463.858	22.6	1500.72	1226.77	22.84	659.385	1530.36	22.24	800.894
12.94	604.307	1494.06	12.94	784.331	693.456	12.94	1052.21	1470.68	12.94	883.97	1060.83	12.98	399.342	983.026	14.2	723.079	687.11	17.16	1374	1586.46	12.94	794.027	1402.68	18	903.114	352.176	12.96	1065.74	342.456	15.64	567.372	349.517	20.18	1020.18	624.665	17.96	56.8119	1037.38	18.6	1339.04	462.862	22.62	1500.95	1227.27	22.86	658.833	1529.82	22.26	800.689
12.96	603.897	1494.92	12.96	783.896	694.536	12.96	1051.67	1470.32	12.96	883.612	1062.07	13	400.296	983.598	14.22	723.16	686.56	17.18	1374.56	1586.13	12.96	794.6	1403.55	18.02	903.903	353.22	12.98	1065.12	341.791	15.66	567.65	348.733	20.2	1020.09	624.424	17.98	57.1488	1038.3	18.62	1339.09	461.87	22.64	1501.3	1227.66	22.88	658.161	1528.94	22.28	800.683
12.98	603.341	1495.92	12.98	783.824	694.909	12.98	1050.97	1469.94	12.98	883.038	1062.98	13.02	401.172	984.378	14.24	723.741	686.008	17.2	1374.89	1587.03	12.98	795.231	1404.22	18.04	904.1	354.01	13	1064.81	341.145	15.68	567.621	348.727	20.22	1020.15	624.295	18	57.5238	1039.49	18.64	1339.32	460.441	22.66	1502.18	1227.71	22.9	656.952	1528.34	22.3	801.276
13	602.616	1496.49	13	783.443	695.25	13	1050.38	1469.55	13	882.158	1063.32	13.04	402.051	985.293	14.26	724.874	684.759	17.22	1375.96	1587.42	13	796.094	1404.57	18.06	904.122	354.611	13.02	1064.55	340.244	15.7	566.469	349.016	20.24	1020.5	623.919	18.02	58.0096	1039.29	18.66	1340.46	459.026	22.68	1502.51	1227.53	22.92	655.718	1527.43	22.32	801.886
13.02	602.002	1496.83	13.02	783.069	696.058	13.02	1049.45	1469.29	13.02	881.159	1063.63	13.06	403.093	985.562	14.28	725.469	683.563	17.24	1377.09	1587.81	13.02	796.784	1405.03	18.08	904.046	355.172	13.04	1064.73	339.275	15.72	564.659	349.073	20.26	1020.99	623.526	18.04	58.4712	1038.93	18.68	1341.49	458.3	22.7	1502.45	1227.26	22.94	654.912	1526.85	22.34	802.389
13.04	601.425	1497.19	13.04	782.482	697.362	13.04	1048.93	1468.7	13.04	880.31	1064.34	13.08	404.3	985.849	14.3	724.488	682.191	17.26	1378.23	1586.97	13.04	796.901	1406.31	18.1	904.529	355.975	13.06	1064.46	338.811	15.74	562.945	348.509	20.28	1021.8	623.344	18.06	58.3721	1038.52	18.7	1341.76	457.802	22.72	1501.87	1227.47	22.96	654.465	1526.45	22.36	802.479
13.06	601.093	1498.06	13.06	782.407	698.78	13.06	1048.3	1468.24	13.06	880.058	1065.74	13.1	405.408	986.242	14.32	723.364	680.803	17.28	1378.7	1587.08	13.06	797.048	1408.08	18.12	905.389	356.94	13.08	1064.37	338.444	15.76	562.114	347.447	20.3	1022.39	623.444	18.08	58.775	1038.31	18.72	1341.84	456.479	22.74	1501.49	1228.07	22.98	653.955	1526.39	22.38	802.62
13.08	600.804	1499.23	13.08	781.932	699.732	13.08	1048.22	1467.48	13.08	879.307	1066.56	13.12	406.52	987.246	14.34	722.817	679.049	17.3	1379.08	1587.64	13.08	797.513	1409.68	18.14	905.814	358.11	13.1	1063.86	337.919	15.78	561.389	346.49	20.32	1022.93	623.405	18.1	59.3933	1038.31	18.74	1342.59	454.751	22.76	1502.04	1228.67	23	653.265	1526.05	22.4	802.694
13.1	600.361	1500.19	13.1	781.561	700.515	13.1	1047.73	1467.32	13.1	878.628	1067.18	13.14	407.695	988.188	14.36	723.359	678.007	17.32	1379.5	1588.6	13.1	798.525	1410.52	18.16	905.967	359.23	13.12	1063.55	336.956	15.8	561.031	345.686	20.34	1022.96	623.099	18.12	60.5641	1038.33	18.76	1343.96	453.365	22.78	1502.71	1228.93	23.02	652.536	1525.1	22.42	802.73
13.12	599.638	1500.49	13.12	781.088	701.005	13.12	1047.34	1466.85	13.12	877.386	1067.55	13.16	409.035	988.872	14.38	723.414	677.154	17.34	1379.73	1589.85	13.12	798.911	1411.03	18.18	905.62	359.982	13.14	1063.45	336.033	15.82	560.029	345.631	20.36	1022.86	622.762	18.14	60.9968	1038.16	18.78	1344.64	452.879	22.8	1503.85	1228.91	23.04	651.825	1523.87	22.44	802.791
13.14	598.612	1500.41	13.14	781.153	701.715	13.14	1046.62	1466.35	13.14	876.683	1068.32	13.18	410.079	989.11	14.4	722.487	676.119	17.36	1380.68	1590.05	13.14	799.466	1411.2	18.2	905.748	360.695	13.16	1063.38	335.178	15.84	559.43	346.043	20.38	1023.03	622.475	18.16	61.4473	1037.89	18.8	1344.95	451.998	22.82	1504.1	1228.79	23.06	650.762	1522.44	22.46	803.02
13.16	597.996	1500.85	13.16	781.287	702.722	13.16	1045.93	1465.6	13.16	875.787	1069.3	13.2	410.859	989.317	14.42	721.431	674.501	17.38	1381.67	1589.68	13.16	799.908	1412.14	18.22	906.361	361.37	13.18	1063.22	334.626	15.86	558.261	346.356	20.4	1023.71	622.057	18.18	62.1547	1038.13	18.82	1345.48	450.667	22.84	1504.11	1228.67	23.08	649.712	1521.76	22.48	803.366
13.18	597.431	1501.8	13.18	781.104	703.746	13.18	1045.12	1465.13	13.18	875.204	1070	13.22	411.653	989.453	14.44	721.205	673.357	17.4	1382.99	1588.46	13.18	800.708	1413.41	18.24	907.446	362.043	13.2	1062.65	333.68	15.88	557.121	346.131	20.42	1024.95	621.736	18.2	63.1074	1038.72	18.84	1346.74	448.955	22.86	1503.71	1228.73	23.1	649.139	1521.45	22.5	803.731
13.2	596.788	1502.93	13.2	780.556	704.526	13.2	1044.46	1464.69	13.2	874.194	1070.42	13.24	412.866	990.328	14.46	721.329	672.286	17.42	1383.44	1588.23	13.2	800.473	1415.28	18.26	907.875	362.919	13.22	1062.81	332.9	15.9	556.099	345.652	20.44	1025.98	621.422	18.22	64.015	1038.89	18.86	1347.52	447.85	22.88	1503.96	1228.95	23.12	648.865	1521.46	22.52	803.825
13.22	595.972	1503.79	13.22	779.895	705.306	13.22	1043.98	1464.13	13.22	873.501	1070.71	13.26	414.142	991.303	14.48	721.768	671.421	17.44	1383.57	1588.56	13.22	800.666	1416.24	18.28	908.074	363.815	13.24	1063.13	332.119	15.92	555.445	344.775	20.46	1026.89	621.338	18.24	64.9336	1038.85	18.88	1347.72	446.798	22.9	1504.51	1229.42	23.14	648.14	1521.05	22.54	803.871
13.24	595.276	1504.24	13.24	779.472	706.345	13.24	1043.59	1463.52	13.24	872.401	1071.23	13.28	415.321	992.245	14.5	721.519	670.221	17.46	1384.52	1588.83	13.24	800.883	1416.93	18.3	908.206	365.007	13.26	1063.78	331.433	15.94	555.041	344.059	20.48	1027.61	621.613	18.26	66.262	1039	18.9	1347.93	445.569	22.92	1505.28	1229.96	23.16	646.878	1520.06	22.56	803.904
13.26	595.121	1504.67	13.26	778.894	707.348	13.26	1043.19	1463.07	13.26	871.981	1072.4	13.3	416.362	992.359	14.52	720.552	669.062	17.48	1385.25	1589.08	13.26	801.973	1417.4	18.32	908.68	365.93	13.28	1063.45	330.678	15.96	554.987	344.655	20.5	1028.15	621.92	18.28	67.0615	1039.41	18.92	1349.07	444.371	22.94	1505.63	1230.47	23.18	645.595	1518.95	22.58	804.166
13.28	594.797	1504.86	13.28	778.54	708.054	13.28	1042.83	1462.53	13.28	871.485	1073.74	13.32	417.511	992.269	14.54	719.301	668.028	17.5	1386.54	1589.41	13.28	802.718	1418.16	18.34	909.096	367.007	13.3	1062.95	329.83	15.98	554.502	345.917	20.52	1028.34	622.167	18.3	67.5278	1039.27	18.94	1350.38	443.549	22.96	1506.01	1230.5	23.2	644.919	1517.99	22.6	804.969
13.3	594.388	1505.49	13.3	778.58	708.683	13.3	1042.3	1462.13	13.3	871.098	1074.78	13.34	418.65	992.482	14.56	719.378	667.131	17.52	1386.88	1590.07	13.3	802.868	1419.21	18.36	909.158	367.885	13.32	1062.64	329.315	16	554.149	347.063	20.54	1028.89	621.622	18.32	67.6917	1038.83	18.96	1351.36	442.733	22.98	1506.2	1230.13	23.22	644.699	1517.37	22.62	805.461
13.32	593.442	1505.96	13.32	779.115	709.813	13.32	1041.99	1461.49	13.32	870.313	1075.17	13.36	420.038	992.889	14.58	719.638	666.433	17.54	1387.87	1590.28	13.32	802.847	1420.47	18.38	908.94	368.884	13.34	1062.81	328.723	16.02	553.415	346.96	20.56	1029.56	620.838	18.34	69.2149	1039.33	18.98	1351.77	441.533	23	1506.49	1229.84	23.24	644.571	1516.76	22.64	805.668
13.34	592.596	1506.65	13.34	779.134	711.246	13.34	1041.37	1461.17	13.34	869.21	1075.29	13.38	421.476	993.914	14.6	719.317	665.307	17.56	1388.62	1590.57	13.34	802.909	1421.86	18.4	909.056	369.791	13.36	1062.83	327.811	16.04	553.146	346.823	20.58	1030.68	620.059	18.36	69.8104	1039.29	19	1352.03	440.245	23.02	1506.81	1229.93	23.26	644.033	1515.95	22.66	805.232
13.36	591.628	1506.75	13.36	778.891	712.745	13.36	1040.92	1460.79	13.36	867.948	1075.8	13.4	422.906	995.087	14.62	718.881	664.314	17.58	1389.32	1590.88	13.36	803.667	1423.21	18.42	909.676	370.923	13.38	1062.44	326.82	16.06	552.853	346.405	20.6	1031.85	619.865	18.38	70.645	1039.16	19.02	1352.6	439.385	23.04	1507.3	1230.42	23.28	643.14	1514.78	22.68	805.349
13.38	590.979	1507.11	13.38	778.059	713.542	13.38	1040.6	1460.41	13.38	866.646	1076.53	13.42	424.04	996.223	14.64	718.623	663.15	17.6	1389.84	1590.91	13.38	804.543	1424.47	18.44	910.453	371.961	13.4	1062.42	326.098	16.08	551.983	346.074	20.62	1033.31	620.668	18.4	70.6283	1038.24	19.04	1353.31	438.616	23.06	1507.73	1231	23.3	642.074	1513.75	22.7	805.843
13.4	590.329	1507.35	13.4	777.559	714.08	13.4	1040.43	1459.7	13.4	866.081	1077.5	13.44	425.098	996.514	14.66	718.704	662.277	17.62	1390.57	1591.09	13.4	805.443	1425.29	18.46	905.971	373.534	13.42	1062.58	325.66	16.1	550.768	345.794	20.64	1034.31	621.655	18.42	71.2438	1037.86	19.06	1354.28	437.596	23.08	1508.55	1231.43	23.32	641.392	1513	22.72	806.368
13.42	590.099	1508.12	13.42	777.03	714.551	13.42	1040.29	1458.85	13.42	865.541	1078.05	13.46	426.186	996.495	14.68	717.843	661.412	17.64	1391.42	1591.1	13.42	806.02	1425.5	18.48	901.277	374.847	13.44	1062.54	324.843	16.12	549.68	346.149	20.66	1034.82	621.851	18.44	71.409	1037.97	19.08	1355.24	436.446	23.1	1509.39	1231.66	23.34	641.118	1512.57	22.74	806.46
13.44	589.615	1508.41	13.44	777.154	715.495	13.44	1039.66	1458.12	13.44	864.766	1078.17	13.48	427.302	997.034	14.7	716.86	660.697	17.66	1392.58	1591.38	13.44	806.312	1425.36	18.5	896.456	376.052	13.46	1062.8	323.772	16.14	548.968	346.252	20.68	1035.37	620.835	18.46	71.6247	1037.94	19.1	1355.88	435.519	23.12	1510.3	1231.48	23.36	640.691	1511.86	22.76	806.411
13.46	589.031	1508.57	13.46	777.255	716.666	13.46	1039.15	1457.51	13.46	863.588	1078.3	13.5	428.255	998.272	14.72	715.932	660.054	17.68	1393.45	1591.66	13.46	806.253	1425.95	18.52	896.126	376.285	13.48	1063.19	322.731	16.16	548.391	346.238	20.7	1036.47	619.39	18.48	72.0614	1037.47	19.12	1356.51	434.783	23.14	1510.42	1231.27	23.38	639.772	1511.02	22.78	806.457
13.48	588.251	1508.84	13.48	777.148	717.796	13.48	1038.8	1457.03	13.48	862.438	1078.97	13.52	429.16	999.668	14.74	715.797	659.046	17.7	1394.28	1591.56	13.48	806.896	1427.01	18.54	895.922	376.258	13.5	1063.7	322.222	16.18	547.638	345.08	20.72	1038.03	619.244	18.5	72.7466	1036.01	19.14	1357.01	433.602	23.16	1510.28	1231.29	23.4	638.631	1510.31	22.8	806.831
13.5	587.536	1509.18	13.5	776.969	718.771	13.5	1038.65	1456.54	13.5	861.788	1079.94	13.54	429.976	1000.65	14.76	715.508	657.972	17.72	1394.43	1592.43	13.5	807.995	1428.68	18.56	896.064	376.163	13.52	1063.04	321.493	16.2	546.718	343.869	20.74	1039.39	619.799	18.52	73.3328	1035.17	19.16	1357.86	432.467	23.18	1510.13	1231.85	23.42	637.825	1509.86	22.82	807.174
13.52	586.736	1509.77	13.52	776.317	719.583	13.52	1038.35	1456.02	13.52	860.797	1080.52	13.56	430.984	1001.36	14.78	714.923	657.162	17.74	1394.85	1592.43	13.52	809.087	1429.86	18.58	896.727	376.443	13.54	1063.03	320.75	16.22	546.466	342.369	20.76	1040.14	620.669	18.54	73.5319	1035.19	19.18	1358.53	431.394	23.2	1510.41	1232.56	23.44	637.497	1509.21	22.84	807.41
13.54	585.94	1510.17	13.54	775.97	720.491	13.54	1038.03	1455.29	13.54	859.867	1081.04	13.58	432.157	1001.96	14.8	713.51	656.821	17.76	1395.62	1592.94	13.54	809.848	1430.33	18.6	897.228	376.94	13.56	1063.44	319.963	16.24	546.232	341.7	20.78	1040.62	620.619	18.56	73.7812	1035.18	19.2	1359.47	430.763	23.22	1511.31	1233	23.46	636.838	1508.23	22.86	807.307
13.56	585.325	1510.74	13.56	775.475	721.343	13.56	1037.78	1454.43	13.56	858.514	1081.52	13.6	433.507	1002.63	14.82	712.401	656.198	17.78	1396.44	1593.34	13.56	809.801	1430.32	18.62	897.572	377.107	13.58	1064.39	319.576	16.26	546.122	341.305	20.8	1041.55	620.071	18.58	73.9786	1034.47	19.22	1360.37	429.832	23.24	1512.43	1233.21	23.48	635.831	1507.25	22.88	807.233
13.58	584.749	1510.89	13.58	775.495	722.122	13.58	1037.52	1453.57	13.58	857.511	1081.93	13.62	434.547	1003.63	14.84	712.061	655.256	17.8	1397.05	1594.2	13.58	809.892	1430.37	18.64	897.906	376.925	13.6	1064.72	318.766	16.28	545.005	341.322	20.82	1042.75	618.995	18.6	74.7481	1033.71	19.24	1361.13	428.682	23.26	1513.26	1233.26	23.5	634.698	1506.41	22.9	807.479
13.6	584.004	1510.88	13.6	775.671	722.892	13.6	1037.23	1452.71	13.6	856.611	1082.14	13.64	435.176	1004.81	14.86	711.984	654.129	17.82	1397.62	1594.46	13.6	810.382	1431.02	18.66	898.19	376.826	13.62	1064.45	317.601	16.3	543.862	341.421	20.84	1043.9	618.067	18.62	75.0724	1033.36	19.26	1361.3	427.706	23.28	1513.45	1233.18	23.52	633.843	1505.85	22.92	807.742
13.62	583.191	1510.8	13.62	775.652	723.806	13.62	1036.7	1452.12	13.62	855.598	1082.41	13.66	435.849	1005.9	14.88	711.672	653.072	17.84	1398.18	1594.31	13.62	811.742	1431.7	18.68	898.834	377.056	13.64	1064.27	316.576	16.32	542.836	341.523	20.86	1044.35	617.313	18.64	75.1421	1033.58	19.28	1361.89	426.831	23.3	1513.72	1233.02	23.54	633.522	1505.43	22.94	808.046
13.64	582.353	1510.85	13.64	775.367	724.675	13.64	1036.56	1451.44	13.64	854.409	1083.24	13.68	436.705	1006.9	14.9	710.739	652.274	17.86	1398.83	1594.63	13.64	813.087	1432.42	18.7	899.09	377.376	13.66	1064.08	315.851	16.34	542.47	341.152	20.88	1045	617.061	18.66	75.303	1033.27	19.3	1363.07	426.022	23.32	1514.17	1233.27	23.56	632.98	1505.06	22.96	808.131
13.66	581.671	1511.11	13.66	774.939	725.586	13.66	1036.14	1450.72	13.66	853.108	1084.11	13.7	438.084	1007.52	14.92	710.166	651.634	17.88	1399.24	1595.36	13.66	813.96	1432.66	18.72	899.173	377.542	13.68	1064.22	314.816	16.36	542.33	340.318	20.9	1045.76	616.788	18.68	75.9864	1032.68	19.32	1364.78	425.039	23.34	1514.98	1233.56	23.58	632.317	1504.46	22.98	808.376
13.68	580.9	1511.26	13.68	774.968	726.277	13.68	1035.82	1449.8	13.68	852.099	1084.61	13.72	439.067	1008.05	14.94	709.893	651.132	17.9	1399.89	1596.23	13.68	814.523	1432.43	18.74	899.104	377.855	13.7	1064.46	313.919	16.38	541.842	339.145	20.92	1047.05	616.608	18.7	76.677	1031.86	19.34	1365.64	424.397	23.36	1515.54	1234	23.6	630.94	1503.77	23	808.59
13.7	580.373	1511.65	13.7	775.106	727.25	13.7	1035.22	1448.96	13.7	850.941	1084.28	13.74	439.769	1008.41	14.96	709.687	650.102	17.92	1400.71	1596.6	13.7	815.088	1432.23	18.76	899.331	378.418	13.72	1064.85	313.445	16.4	540.861	338.29	20.94	1048.66	616.563	18.72	77.052	1031.55	19.36	1366.04	423.789	23.38	1515.98	1234.36	23.62	629.6	1503.27	23.02	808.707
13.72	579.721	1511.74	13.72	775.085	728.089	13.72	1034.88	1448.18	13.72	849.777	1083.94	13.76	440.084	1009.13	14.98	709.281	649.118	17.94	1401.35	1596.74	13.72	815.659	1432.36	18.78	899.57	378.937	13.74	1064.97	313.433	16.42	539.544	337.725	20.96	1050.16	616.826	18.74	77.2732	1031.5	19.38	1366.3	423.054	23.4	1516.33	1234.58	23.64	628.509	1503.03	23.04	808.644
13.74	578.944	1511.89	13.74	774.844	729.109	13.74	1034.51	1447.53	13.74	848.31	1084.16	13.78	440.765	1010.38	15	709.113	648.497	17.96	1401.1	1595.76	13.74	816.159	1432.95	18.8	899.494	379.557	13.76	1065.18	312.714	16.44	538.586	336.979	20.98	1050.81	616.737	18.76	77.3844	1031.35	19.4	1367.48	421.982	23.42	1516.87	1234.58	23.66	628.101	1502.42	23.06	808.662
13.76	577.927	1511.85	13.76	774.924	730.037	13.76	1034.29	1446.91	13.76	847.072	1085.17	13.8	441.774	1012.05	15.02	709.52	648.164	17.98	1400.39	1595.01	13.76	817.081	1433.46	18.82	899.435	380.081	13.78	1065.19	311.676	16.46	537.823	336.462	21	1050.93	616.139	18.78	77.9654	1030.32	19.42	1368.87	421.387	23.44	1517.44	1234.53	23.68	627.499	1501.64	23.08	808.781
13.78	577.119	1511.83	13.78	774.828	730.837	13.78	1034.26	1446.42	13.78	845.848	1085.89	13.82	442.894	1013.54	15.04	709.525	647.349	18	1400.12	1594.53	13.78	817.961	1433.47	18.84	899.364	380.468	13.8	1065.23	310.91	16.48	537.402	335.723	21.02	1051.15	614.968	18.8	78.2967	1029.29	19.44	1369.99	420.79	23.46	1518.2	1234.77	23.7	626.561	1500.94	23.1	809.248
13.8	576.641	1511.85	13.8	774.592	731.525	13.8	1034.5	1445.65	13.8	845.033	1086.02	13.84	443.554	1014.4	15.06	709.443	646.546	18.02	1400.49	1594.94	13.8	818.947	1433.36	18.86	899.34	380.564	13.82	1065.34	310.577	16.5	537.204	335.682	21.04	1052.09	614.328	18.82	78.9102	1028.59	19.46	1370.71	420.185	23.48	1518.75	1235.14	23.72	625.508	1500.65	23.12	809.668
13.82	576.183	1511.81	13.82	773.9	732.165	13.82	1034.56	1444.8	13.82	844.246	1085.74	13.86	444.24	1014.73	15.08	709.219	646.046	18.04	1401.03	1595.29	13.82	819.446	1433.01	18.88	899.11	380.979	13.84	1065.56	310.151	16.52	536.8	334.762	21.06	1053.13	614.443	18.84	79.1581	1028.52	19.48	1371.48	419.177	23.5	1519.37	1235.57	23.74	624.775	1500.11	23.14	809.674
13.84	575.289	1511.58	13.84	773.546	733.014	13.84	1034.45	1443.65	13.84	843.314	1085.49	13.88	444.821	1015.17	15.1	709.042	645.528	18.06	1401.31	1595.72	13.84	819.837	1433.14	18.9	899.123	381.821	13.86	1066.05	309.447	16.54	536.067	334.119	21.08	1054.07	614.665	18.86	79.6634	1028.17	19.5	1372.36	418.441	23.52	1519.82	1236.36	23.76	624.21	1499.5	23.16	809.477
13.86	574.178	1511.68	13.86	773.487	733.959	13.86	1033.93	1442.77	13.86	842.013	1085.88	13.9	445.502	1016.45	15.12	708.487	644.506	18.08	1402.08	1596.18	13.86	820.411	1433.2	18.92	899.443	382.801	13.88	1066.86	308.776	16.56	534.847	333.354	21.1	1054.83	614.492	18.88	79.8449	1027.62	19.52	1373.24	418.274	23.54	1520.57	1236.79	23.78	623.273	1498.95	23.18	809.273
13.88	573.177	1511.76	13.88	773.903	734.83	13.88	1033.53	1442.01	13.88	840.684	1086.3	13.92	445.843	1018.06	15.14	708.025	643.243	18.1	1402.67	1596.85	13.88	821.188	1433.64	18.94	899.728	383.314	13.9	1066.98	308.392	16.58	533.59	333.33	21.12	1055.59	613.628	18.9	79.7563	1027.2	19.54	1374.11	417.89	23.56	1521.16	1236.82	23.8	622.309	1498.5	23.2	809.461
13.9	572.307	1512	13.9	773.973	735.406	13.9	1033.1	1441.44	13.9	839.577	1086.82	13.94	446.154	1019.59	15.16	708.1	642.496	18.12	1403.13	1597.31	13.9	822.182	1433.48	18.96	900.012	383.589	13.92	1067.25	307.812	16.6	532.419	333.138	21.14	1056.66	612.731	18.92	79.6952	1026.93	19.56	1375.47	417.277	23.58	1521.6	1236.26	23.82	621.298	1497.86	23.22	809.906
13.92	571.706	1511.86	13.92	773.714	736.07	13.92	1033.02	1440.63	13.92	838.677	1086.81	13.96	446.339	1020.22	15.18	708.419	641.756	18.14	1403.24	1597.99	13.92	823.013	1433.62	18.98	899.948	383.998	13.94	1066.95	307.241	16.62	531.788	332.658	21.16	1057.66	611.902	18.94	79.6503	1026.27	19.58	1376.69	416.437	23.6	1521.83	1236.17	23.84	620.137	1497.23	23.24	810.361
13.94	571.055	1511.93	13.94	773.308	736.993	13.94	1032.99	1439.84	13.94	837.673	1086.7	13.98	446.757	1020.66	15.2	708.512	640.946	18.16	1403.77	1598.26	13.94	823.619	1433.38	19	899.526	384.082	13.96	1067.22	306.743	16.64	531.425	332.364	21.18	1058.23	611.477	18.96	80.0626	1025.56	19.6	1377.86	416.017	23.62	1522.54	1236.24	23.86	619.225	1496.63	23.26	810.695
13.96	570.654	1511.7	13.96	773.109	738.085	13.96	1033.17	1439.21	13.96	837.566	1086.33	14	447.277	1021.17	15.22	708.82	640.11	18.18	1404.31	1598.77	13.96	823.036	1433.42	19.02	899.168	384.596	13.98	1067.22	306.654	16.66	531.192	331.915	21.2	1058.15	611.087	18.98	80.0337	1025.16	19.62	1378.77	415.779	23.64	1523.32	1236.99	23.88	618.525	1496.44	23.28	810.607
13.98	569.927	1511.6	13.98	772.951	739.019	13.98	1033.18	1438.8	13.98	837.275	1086.41	14.02	447.736	1022.36	15.24	709.207	639.65	18.2	1404.81	1599.18	13.98	822.493	1433.24	19.04	898.857	384.613	14	1067.76	306.539	16.68	530.526	331.536	21.22	1058.5	610.497	19	80.1404	1025.04	19.64	1380.01	415.21	23.66	1524.22	1237.73	23.9	618.003	1495.95	23.3	810.473
14	569.184	1511.26	14	773.205	739.829	14	1032.94	1438.28	14	837.218	1086.39	14.04	447.916	1023.64	15.26	709.534	638.994	18.22	1404.97	1600.29	14	822.101	1432.93	19.06	898.883	379.87	14.02	1068.24	306.133	16.7	529.468	330.867	21.24	1059.6	609.883	19.02	80.243	1024.52	19.66	1381.53	414.467	23.68	1524.65	1238.44	23.92	617.118	1495.86	23.32	810.247
14.02	568.601	1511.52	14.02	773.39	740.703	14.02	1032.68	1437.46	14.02	836.099	1086.6	14.06	448.081	1025.02	15.28	709.579	638.265	18.24	1404.68	1601.24	14.02	822.78	1432.89	19.08	898.85	374.552	14.04	1068.93	305.491	16.72	528.745	329.814	21.26	1061.4	609.768	19.04	80.1339	1024.31	19.68	1382.72	413.959	23.7	1524.83	1238.25	23.94	615.936	1495.54	23.34	810.298
14.04	568.28	1511.67	14.04	773.382	741.56	14.04	1032.5	1436.61	14.04	835.186	1086.61	14.08	448.579	1026.24	15.3	709.712	637.6	18.26	1404.63	1601.95	14.04	823.474	1432.52	19.1	899.011	369.54	14.06	1068.64	304.537	16.74	528.301	328.535	21.28	1062.84	609.898	19.06	80.0638	1023.83	19.7	1383.66	413.172	23.72	1524.75	1238.02	23.96	615.42	1495.39	23.36	810.523
14.06	567.939	1511.85	14.06	772.935	742.379	14.06	1032.2	1435.95	14.06	834.278	1086.95	14.1	449.515	1027.01	15.32	709.924	637.096	18.28	1405	1602.36	14.06	824.073	1432.19	19.12	899.684	369.348	14.08	1068.49	303.527	16.76	528.396	327.612	21.3	1064.01	609.745	19.08	79.616	1023.52	19.72	1384.76	412.497	23.74	1525.31	1237.92	23.98	614.946	1494.72	23.38	810.884
14.08	567.13	1511.82	14.08	772.378	743.377	14.08	1031.99	1435.29	14.08	833.623	1087.14	14.12	450.108	1027.59	15.34	709.748	636.157	18.3	1406.04	1602.59	14.08	824.692	1431.57	19.14	900.364	368.674	14.1	1068.47	302.679	16.78	527.826	327.87	21.32	1064.58	608.609	19.1	79.3699	1022.64	19.74	1386.25	411.739	23.76	1526.48	1238.31	24	614.399	1494.39	23.4	810.832
14.1	565.977	1511.53	14.1	772.12	744.503	14.1	1031.96	1434.47	14.1	832.815	1087.29	14.14	450.196	1028.58	15.36	710.194	634.959	18.32	1406.7	1602.84	14.1	825.513	1431.5	19.16	900.974	367.729	14.12	1069.3	302.218	16.8	527.079	328.36	21.34	1064.75	606.879	19.12	78.932	1022.31	19.76	1387.65	411.017	23.78	1528.12	1239.01	24.02	613.274	1493.77	23.42	810.651
14.12	564.886	1511.33	14.12	771.85	745.848	14.12	1032.13	1433.48	14.12	831.482	1086.92	14.16	449.707	1030.36	15.38	710.695	634.126	18.34	1407.07	1603.17	14.12	826.4	1431.66	19.18	901.502	367.366	14.14	1070.24	301.987	16.82	526.199	328.326	21.36	1065	605.369	19.14	78.5981	1022.04	19.78	1388.75	410.053	23.8	1529.28	1239.7	24.04	612.2	1493.63	23.44	810.403
14.14	564.138	1511.38	14.14	771.599	747.146	14.14	1032.06	1432.67	14.14	830.125	1086.85	14.18	449.534	1032.4	15.4	711.771	634.078	18.36	1407.63	1604.12	14.14	827.618	1431.91	19.2	902.093	367.747	14.16	1071.04	301.669	16.84	525.14	328.06	21.38	1065.57	604.992	19.16	78.4144	1021.75	19.8	1390.01	409.363	23.82	1529.55	1240.4	24.06	611.459	1492.82	23.46	810.375
14.16	563.746	1511.53	14.16	771.444	748.337	14.16	1031.82	1432.18	14.16	828.969	1086.68	14.2	449.711	1033.79	15.42	712.171	633.923	18.38	1408.2	1605.11	14.16	828.599	1431.32	19.22	903.024	368.486	14.18	1071.41	301.198	16.86	524.08	327.779	21.4	1066.78	605.356	19.18	78.389	1020.9	19.82	1392.85	409.802	23.84	1529.17	1240.55	24.08	610.622	1492.67	23.48	810.258
14.18	563.298	1511.38	14.18	771.529	749.391	14.18	1031.76	1431.81	14.18	828.387	1087.32	14.22	450.445	1034.25	15.44	712.566	633.343	18.4	1409.19	1605.88	14.18	829.562	1430.68	19.24	903.941	368.658	14.2	1071.47	300.377	16.88	523.011	327.576	21.42	1068.01	605.257	19.2	77.7641	1020.6	19.84	1395.69	410.162	23.86	1528.94	1240.46	24.1	609.58	1492.22	23.5	810.327
14.2	562.72	1511.03	14.2	771.675	750.164	14.2	1031.64	1431.43	14.2	827.713	1087.64	14.24	451.057	1034.59	15.46	712.272	632.253	18.42	1409.63	1606.34	14.2	830.112	1430.37	19.26	904.912	368.418	14.22	1071.37	299.498	16.9	522.358	327.061	21.44	1069.39	604.454	19.22	77.4452	1020.29	19.86	1398.25	409.657	23.88	1529.52	1240.53	24.12	608.385	1492.19	23.52	810.284
14.22	561.864	1510.94	14.22	771.993	750.932	14.22	1031.8	1430.49	14.22	826.813	1087.77	14.26	451.27	1035.35	15.48	712.667	631.442	18.44	1410.13	1606.82	14.22	830.719	1430.78	19.28	905.409	367.697	14.24	1071.6	298.888	16.92	521.771	326.612	21.46	1070.41	603.337	19.24	76.8543	1019.77	19.88	1398.99	408.319	23.9	1530.76	1240.74	24.14	607.583	1491.59	23.54	810.422
14.24	560.956	1510.9	14.24	771.777	751.922	14.24	1031.96	1429.38	14.24	825.632	1087.49	14.28	450.918	1036.83	15.5	713.708	630.909	18.46	1409.79	1607.85	14.24	831.45	1430.95	19.3	905.774	367.546	14.26	1072.48	298.636	16.94	521.21	326.577	21.48	1071.21	602.297	19.26	76.5774	1018.92	19.9	1399.95	407.396	23.92	1531.74	1241.42	24.16	607.063	1491.22	23.56	810.132
14.26	560.2	1511.15	14.26	771.266	753.07	14.26	1031.97	1428.36	14.26	824.657	1087.52	14.3	450.532	1038.35	15.52	715.179	630.416	18.48	1409.51	1609.25	14.26	832.27	1430.41	19.32	906.151	367.437	14.28	1073.65	298.227	16.96	520.813	326.752	21.5	1071.6	601.568	19.28	75.7556	1018.62	19.92	1401.44	407.09	23.94	1532.42	1242.07	24.18	606.439	1490.99	23.58	809.824
14.28	559.736	1511.08	14.28	770.627	754.138	14.28	1031.86	1427.8	14.28	823.632	1087.89	14.32	450.544	1039.63	15.54	715.654	629.893	18.5	1409.23	1610.15	14.28	833.189	1429.44	19.34	907.044	367.759	14.3	1074.52	297.361	16.98	520.043	327.265	21.52	1072.2	600.998	19.3	75.0663	1018.54	19.94	1403.2	406.874	23.96	1532.5	1242.69	24.2	605.286	1490.53	23.6	809.363
14.3	559.312	1511.18	14.3	770.324	754.648	14.3	1031.57	1427.53	14.3	822.566	1088.05	14.34	451.036	1040.63	15.56	715.84	629.427	18.52	1409.78	1611.03	14.3	834.048	1428.63	19.36	908.255	367.727	14.32	1074.66	296.457	17	519.093	326.803	21.54	1072.74	600.451	19.32	74.6454	1018.17	19.96	1404.6	406.868	23.98	1532.7	1243.07	24.22	603.666	1490.35	23.62	809.493
14.32	558.609	1510.74	14.32	770.436	755.369	14.32	1031.38	1427.11	14.32	821.195	1087.94	14.36	451.594	1041.63	15.58	716.323	628.786	18.54	1410.76	1611.44	14.32	835.154	1428.17	19.38	909.322	367.81	14.34	1074.94	295.928	17.02	518.176	326.275	21.56	1073.45	599.558	19.34	74.1146	1017.46	19.98	1405.71	406.616	24	1533.06	1243.33	24.24	602.084	1489.38	23.64	809.88
14.34	557.725	1510.37	14.34	770.462	756.553	14.34	1031.42	1426.51	14.34	820.163	1087.58	14.38	451.971	1042.76	15.6	717.326	627.651	18.56	1411.75	1612.46	14.34	836.372	1428.09	19.4	909.947	367.635	14.36	1075.1	295.426	17.04	517.38	325.371	21.58	1074.08	598.411	19.36	73.4228	1017.25	20	1407.19	406.746	24.02	1533.42	1243.57	24.26	600.807	1488.77	23.66	810.404
14.36	556.821	1510.07	14.36	770.099	758.048	14.36	1031.53	1425.76	14.36	819.57	1087.77	14.4	451.978	1043.97	15.62	718.231	626.623	18.58	1412.27	1613.16	14.36	837.443	1427.89	19.42	910.271	367.482	14.38	1075.89	294.725	17.06	516.971	324.778	21.6	1074.99	597.757	19.38	72.4765	1017.25	20.02	1408.72	406.318	24.04	1533.72	1243.81	24.28	600.431	1487.8	23.68	810.383
14.38	556.254	1510.05	14.38	769.761	759.535	14.38	1031.83	1424.91	14.38	819.223	1088.05	14.42	451.873	1045.03	15.64	719.262	626.242	18.6	1411.96	1614.18	14.38	838.25	1427.71	19.44	910.553	367.564	14.4	1076.37	293.987	17.08	516.364	324.476	21.62	1075.51	597.605	19.4	71.7866	1017.17	20.04	1409.61	405.462	24.06	1533.88	1244.49	24.3	600.183	1487.64	23.7	809.944
14.4	555.887	1510.15	14.4	769.092	760.273	14.4	1031.79	1423.93	14.4	818.903	1088.42	14.44	452.106	1045.47	15.66	720.305	626.263	18.62	1411.51	1615.19	14.4	838.882	1427.29	19.46	911.011	367.53	14.42	1077.16	293.562	17.1	515.89	324.38	21.64	1075.92	597.684	19.42	71.4469	1016.71	20.06	1410.14	403.735	24.08	1534.53	1245.48	24.32	599.556	1487.43	23.72	809.464
14.42	555.555	1509.94	14.42	769.085	761.029	14.42	1031.9	1423.06	14.42	818.047	1088.24	14.46	452.038	1045.87	15.68	721.317	625.777	18.64	1411.07	1615.96	14.42	839.793	1426.61	19.48	911.517	367.432	14.44	1077.47	293.108	17.12	515.106	325.018	21.66	1076.3	596.873	19.44	70.9683	1016.6	20.08	1410.93	402.416	24.1	1535.23	1246.43	24.34	598.086	1486.86	23.74	809.241
14.44	554.832	1510.1	14.44	768.998	761.67	14.44	1032.01	1422.46	14.44	816.69	1087.95	14.48	452.021	1046.74	15.7	721.888	624.717	18.66	1410.73	1616.71	14.44	840.829	1425.87	19.5	912.221	366.99	14.46	1078.16	292.476	17.14	514.16	325.393	21.68	1077.19	595.169	19.46	70.6115	1016.14	20.1	1412.6	401.602	24.12	1535.75	1246.72	24.36	596.645	1486.15	23.76	809.186
14.46	553.887	1509.99	14.46	769.021	762.895	14.46	1031.98	1422.12	14.46	815.248	1087.91	14.5	451.819	1048.48	15.72	721.23	622.5	18.68	1410.88	1617.96	14.46	841.979	1425.19	19.52	913.129	366.683	14.48	1078.46	291.689	17.16	513.127	324.936	21.7	1078.08	593.542	19.48	69.7166	1015.74	20.12	1413.85	400.824	24.14	1535.77	1246.62	24.38	595.583	1485.92	23.78	809.135
14.48	552.904	1509.88	14.48	768.446	763.731	14.48	1032.1	1421.55	14.48	814.211	1088.12	14.52	452.223	1050.16	15.74	720.684	620.647	18.7	1410.27	1619.31	14.48	842.837	1424.77	19.54	914.039	366.437	14.5	1079.01	291.217	17.18	512.279	324.182	21.72	1078.64	592.925	19.5	68.8203	1015.3	20.14	1414.61	399.703	24.16	1535.75	1246.62	24.4	594.986	1485.94	23.8	809.258
14.5	552.134	1509.33	14.5	767.575	764.479	14.5	1031.9	1420.91	14.5	813.859	1088.56	14.54	452.486	1050.85	15.76	720.263	619.038	18.72	1409.92	1620.18	14.5	843.582	1424.41	19.56	914.674	366.184	14.52	1079.26	290.665	17.2	511.904	323.271	21.74	1078.7	592.877	19.52	67.7626	1015.26	20.16	1415.25	398.909	24.18	1535.94	1247.1	24.42	594.015	1485.9	23.82	809.65
14.52	551.484	1509.14	14.52	766.805	765.143	14.52	1031.68	1420.16	14.52	813.361	1088.72	14.56	452.533	1050.97	15.78	720.779	618.353	18.74	1409.79	1620.35	14.52	844.134	1423.86	19.58	914.965	366.008	14.54	1080.12	290.139	17.22	511.654	323.355	21.76	1078.51	592.441	19.54	67.233	1014.95	20.18	1416.67	398.563	24.2	1536.19	1248.09	24.44	592.907	1485.56	23.84	809.762
14.54	550.885	1509.19	14.54	766.058	765.918	14.54	1031.33	1419.3	14.54	812.808	1088.96	14.58	452.344	1051.34	15.8	721.621	617.775	18.76	1410.1	1620.55	14.54	844.96	1423.41	19.6	915.337	365.743	14.56	1080.64	289.766	17.24	510.979	323.396	21.78	1078.56	591.425	19.56	66.8691	1014.42	20.2	1418.42	398.174	24.22	1536.56	1249.32	24.46	591.441	1485.31	23.86	809.44
14.56	550.247	1509.29	14.56	765.443	766.725	14.56	1031.24	1418.55	14.56	811.954	1089.02	14.6	452.543	1052.22	15.82	722.23	616.877	18.78	1410.16	1621.12	14.56	845.754	1422.69	19.62	915.987	365.685	14.58	1080.81	289.365	17.26	509.941	323.249	21.8	1078.95	590.117	19.58	66.4822	1013.99	20.22	1419.5	397.202	24.24	1536.66	1250.22	24.48	590.335	1485.21	23.88	808.816
14.58	549.549	1509.17	14.58	764.591	767.287	14.58	1031.27	1417.88	14.58	810.978	1089.17	14.62	452.88	1053.27	15.84	722.8	616.134	18.8	1409.25	1621.93	14.58	846.606	1422.07	19.64	916.96	365.542	14.6	1080.86	288.682	17.28	508.488	323.337	21.82	1079.74	589.04	19.6	65.7587	1014.02	20.24	1420.09	396.355	24.26	1537	1250.52	24.5	589.387	1485.11	23.9	808.488
14.6	548.854	1508.88	14.6	763.997	767.902	14.6	1031.1	1417.46	14.6	809.908	1089.54	14.64	453.372	1054.19	15.86	722.898	615.219	18.82	1408.69	1622.97	14.6	847.564	1421.32	19.66	917.844	365.152	14.62	1081.43	287.569	17.3	507.641	322.821	21.84	1080.25	588.197	19.62	64.9459	1013.99	20.26	1420.73	395.769	24.28	1537.24	1250.53	24.52	588.803	1484.93	23.92	808.617
14.62	548.05	1508.33	14.62	763.848	768.96	14.62	1031.07	1416.93	14.62	808.85	1090.23	14.66	453.569	1055	15.88	722.567	614.543	18.84	1408.39	1623.87	14.62	848.638	1421.16	19.68	918.376	364.583	14.64	1082.22	286.965	17.32	507.346	322.046	21.86	1080.39	587.539	19.64	64.2585	1013.76	20.28	1421.92	395.386	24.3	1537.64	1250.8	24.54	588.052	1484.76	23.94	808.939
14.64	547.279	1507.99	14.64	763.753	770.361	14.64	1031.26	1416.23	14.64	808.194	1091.03	14.68	453.919	1055.49	15.9	724.795	613.68	18.86	1408.78	1624.97	14.64	849.546	1420.84	19.7	918.474	364.007	14.66	1082.8	286.679	17.34	507.38	320.258	21.88	1080.07	586.581	19.66	63.5177	1013.35	20.3	1423.29	394.934	24.32	1537.93	1251.5	24.56	587.149	1484	23.96	809.047
14.66	546.639	1507.95	14.66	763.341	771.599	14.66	1031.42	1415.4	14.66	807.466	1091.38	14.7	454.225	1055.57	15.92	727.265	612.653	18.88	1409.22	1625.74	14.66	850.257	1420.42	19.72	918.658	363.755	14.68	1083.1	286.449	17.36	506.832	319.642	21.9	1079.83	585.303	19.68	63.1023	1012.9	20.32	1424.34	394.175	24.34	1538.03	1252.27	24.58	585.793	1483.59	23.98	808.805
14.68	546.011	1507.86	14.68	762.238	772.255	14.68	1031.44	1414.5	14.68	806.651	1091.73	14.72	454.419	1055.43	15.94	730.501	611.691	18.9	1409.66	1626.42	14.68	851.101	1419.48	19.74	919.253	363.544	14.7	1083.42	285.856	17.38	505.674	319.303	21.92	1080.44	584.085	19.7	62.7829	1012.8	20.34	1425.14	393.666	24.36	1538.09	1253.17	24.6	584.689	1483.4	24	808.372
14.7	545.399	1507.7	14.7	761.291	772.585	14.7	1031.19	1413.77	14.7	805.698	1091.94	14.74	454.283	1055.73	15.96	731.372	611.162	18.92	1408.73	1626.59	14.7	851.968	1418.53	19.76	920.175	363.305	14.72	1083.79	285.032	17.4	504.766	319.746	21.94	1081.31	583.651	19.72	62.219	1012.7	20.36	1426.11	393.294	24.38	1537.89	1253.78	24.62	583.62	1483.54	24.02	808.196
14.72	544.577	1507.3	14.72	760.981	773.17	14.72	1031.11	1413.26	14.72	804.736	1092.19	14.76	454.387	1056.48	15.98	731.873	610.242	18.94	1407.64	1627.15	14.72	852.939	1417.77	19.78	921.062	362.97	14.74	1083.87	283.953	17.42	504.408	319.439	21.96	1081.98	583.68	19.74	61.2846	1012.61	20.38	1427.63	393.181	24.4	1537.92	1254.11	24.64	582.976	1483.18	24.04	807.881
14.74	543.866	1507.08	14.74	761.171	774.252	14.74	1030.83	1412.85	14.74	803.949	1092.44	14.78	454.882	1057.54	16	731.993	609.053	18.96	1405.68	1627.69	14.74	853.791	1417.2	19.8	921.417	362.696	14.76	1084.25	283.131	17.44	504.351	319.285	21.98	1081.95	583.468	19.76	60.2674	1012.39	20.4	1428.55	392.477	24.42	1538.24	1254.19	24.66	581.939	1482.42	24.06	807.899
14.76	543.097	1506.87	14.76	760.882	775.174	14.76	1030.89	1412.41	14.76	803.123	1093.08	14.8	455.491	1058.26	16.02	732.547	607.602	18.98	1404.12	1628.48	14.76	854.65	1416.41	19.82	921.517	362.376	14.78	1084.88	282.513	17.46	503.576	319.107	22	1081.8	582.624	19.78	59.9045	1012.36	20.42	1429.29	390.425	24.44	1538.77	1254.51	24.68	580.833	1482.29	24.08	807.73
14.78	542.429	1506.84	14.78	759.943	776.158	14.78	1030.61	1411.79	14.78	802.252	1093.96	14.82	455.726	1058.6	16.04	733.046	606.672	19	1403.13	1629.43	14.78	855.552	1415.65	19.84	921.576	361.902	14.8	1085.6	282.285	17.48	502.068	319.43	22.02	1081.98	582.1	19.8	59.8383	1012.02	20.44	1429.65	388.262	24.46	1539	1254.94	24.7	579.782	1482.27	24.1	807.789
14.8	541.77	1506.9	14.8	758.82	776.679	14.8	1030.64	1411.11	14.8	801.215	1094.83	14.84	455.8	1058.87	16.06	734.056	605.899	19.02	1403.63	1630.61	14.8	856.497	1415.06	19.86	922.237	361.409	14.82	1085.81	281.737	17.5	500.111	319.421	22.04	1082.16	581.993	19.82	59.5652	1011.27	20.46	1430.78	386.416	24.48	1538.81	1255.8	24.72	578.988	1482.08	24.12	807.811
14.82	541.082	1506.9	14.82	758.339	777.411	14.82	1030.45	1410.44	14.82	800.064	1095.23	14.86	456.379	1059.02	16.08	734.492	605.023	19.04	1404.83	1631.46	14.82	857.337	1414.77	19.88	922.961	360.883	14.84	1085.89	281.032	17.52	498.732	318.939	22.06	1082.13	581.833	19.84	59.0186	1010.38	20.48	1432.04	385.602	24.5	1538.37	1256.63	24.74	578.1	1481.65	24.14	807.943
14.84	540.488	1506.95	14.84	758.448	778.466	14.84	1030.56	1409.79	14.84	799.203	1095.54	14.88	457.357	1059.08	16.1	735.294	603.926	19.06	1404.64	1631.66	14.84	857.757	1414.27	19.9	923.554	360.464	14.86	1086.37	280.164	17.54	497.887	317.471	22.08	1082.06	580.849	19.86	58.071	1010.29	20.5	1433.34	384.566	24.52	1537.96	1257.5	24.76	576.844	1481.47	24.16	807.858
14.86	539.805	1507.02	14.86	758.354	779.597	14.86	1030.49	1409.2	14.86	798.462	1095.69	14.9	458.399	1059.11	16.12	735.704	602.568	19.08	1403.29	1631.53	14.86	857.987	1413.11	19.92	923.966	360.194	14.88	1087.16	279.52	17.56	497.891	315.849	22.1	1081.74	579.392	19.88	57.4491	1010.06	20.52	1434.2	383.516	24.54	1537.87	1257.95	24.78	575.719	1481.09	24.18	807.49
14.88	539.236	1507.33	14.88	758.347	781.138	14.88	1030.39	1408.69	14.88	798.078	1096.18	14.92	458.84	1059.35	16.14	736.259	601.314	19.1	1401.53	1631.75	14.88	858.344	1411.74	19.94	924.281	359.94	14.9	1087.7	278.999	17.58	497.885	314.534	22.12	1082.07	578.356	19.9	56.8676	1009.93	20.54	1434.55	382.238	24.56	1538.24	1258.27	24.8	574.678	1480.5	24.2	806.744
14.9	538.491	1507.45	14.9	757.764	782.175	14.9	1030.09	1408.31	14.9	797.637	1096.88	14.94	459.1	1060.16	16.16	736.1	600.558	19.12	1400.27	1632.46	14.9	859.236	1410.86	19.96	924.412	359.872	14.92	1088.18	278.513	17.6	497.558	314.128	22.14	1082.51	577.5	19.92	57.0423	1009.48	20.56	1435.6	380.581	24.58	1538.78	1258.61	24.82	573.464	1479.95	24.22	806.351
14.92	537.716	1507.4	14.92	757.524	782.892	14.92	1029.87	1407.85	14.92	797.215	1097.57	14.96	459.538	1060.76	16.18	736.046	599.696	19.14	1399.95	1633.78	14.92	860.369	1410.32	19.98	924.443	359.624	14.94	1088.7	277.737	17.62	496.317	314.609	22.16	1083.03	577.209	19.94	56.8931	1009.45	20.6	1436.78	378.602	24.6	1539.1	1258.93	24.84	572.231	1480.11	24.24	806.72
14.94	536.886	1507.04	14.94	756.512	782.826	14.94	1029.79	1407.17	14.94	796.45	1098.15	14.98	460.497	1061.33	16.2	736.234	598.408	19.16	1400.01	1635.07	14.94	861.301	1409.89	20	924.37	359.345	14.96	1089.26	276.851	17.64	495.124	314.947	22.18	1082.61	576.872	19.96	56.7973	1009.89	20.62	1438.1	376.942	24.62	1538.73	1259.53	24.86	570.763	1480.51	24.26	807.278
14.96	536.203	1506.71	14.96	755.429	783.126	14.96	1029.86	1406.4	14.96	795.679	1098.54	15	461.674	1061.7	16.22	736.844	596.812	19.18	1400.39	1635.56	14.96	862.401	1409.55	20.02	924.745	358.936	14.98	1089.47	275.918	17.66	494.443	314.819	22.2	1081.82	576.611	19.98	56.3494	1010.09	20.64	1438.41	375.658	24.64	1538.39	1260.28	24.88	569.523	1480.64	24.28	807.673
14.98	535.719	1506.83	14.98	753.961	783.628	14.98	1029.72	1405.83	14.98	794.808	1098.89	15.02	462.902	1062.09	16.24	737.129	596.152	19.2	1400.18	1635.53	14.98	863.422	1409.2	20.04	925.171	358.526	15	1089.82	275.083	17.68	493.884	314.125	22.22	1081.53	576.192	20	56.2351	1010.08	20.66	1438.7	374.219	24.66	1537.94	1261.23	24.9	568.408	1480.27	24.3	806.94
15	535.272	1507.38	15	753.132	784.836	15	1029.45	1405.63	15	794.114	1099.23	15.04	464.105	1062.09	16.26	736.796	595.518	19.22	1399.43	1635.12	15	864.638	1408.93	20.06	925.846	358.369	15.02	1090.22	274.341	17.7	493.216	313.306	22.24	1081.77	575.568	20.02	56.054	1009.63	20.68	1439.49	372.743	24.68	1538.21	1261.85	24.92	567.936	1479.44	24.32	806.65
15.02	534.694	1507.9	15.02	752.747	785.801	15.02	1029.21	1405.35	15.02	793.528	1099.56	15.06	465.137	1061.73	16.28	736.563	594.342	19.24	1398.41	1635.71	15.02	865.312	1408.09	20.08	926.328	358.112	15.04	1090.84	273.881	17.72	492.434	312.598	22.26	1081.83	574.801	20.04	55.6601	1009.31	20.7	1440.25	371.147	24.7	1538.13	1262.07	24.94	567.667	1478.74	24.34	806.59
15.04	533.967	1507.82	15.04	752.756	786.58	15.04	1028.93	1404.79	15.04	792.9	1100.07	15.08	466.013	1061.74	16.3	736.506	592.434	19.26	1397.34	1636.66	15.04	865.691	1407.04	20.1	926.472	357.716	15.06	1091.41	273.505	17.74	491.791	312.131	22.28	1081.72	574.089	20.06	54.9458	1009.01	20.72	1440.84	370.152	24.72	1538.46	1262.14	24.96	567.011	1478.37	24.36	806.974
15.06	533.238	1507.43	15.06	752.038	787.043	15.06	1028.82	1403.9	15.06	792.306	1100.66	15.1	466.621	1062.3	16.32	736.686	591.301	19.28	1396.94	1637.86	15.06	866.509	1406.56	20.12	926.379	356.952	15.08	1092.01	273.08	17.76	491.176	311.72	22.3	1081.2	573.567	20.08	54.6425	1008.43	20.74	1441.09	369.011	24.74	1538.16	1262.36	24.98	565.697	1478.03	24.38	807.513
15.08	532.649	1507.16	15.08	750.997	787.746	15.08	1028.68	1403.08	15.08	791.588	1101.22	15.12	467.506	1063.32	16.34	736.776	590.455	19.3	1396.77	1638.37	15.08	867.416	1405.98	20.14	926.348	356.283	15.1	1092.6	272.404	17.78	490.542	311.606	22.32	1080.9	573.352	20.1	54.4665	1007.8	20.76	1441.89	367.768	24.76	1538.05	1262.93	25	564.413	1477.65	24.4	807.291
15.1	532.113	1507.55	15.1	749.69	788.665	15.1	1028.56	1402.38	15.1	791.066	1101.91	15.14	468.798	1063.94	16.36	736.686	589.331	19.32	1396.67	1638.61	15.1	868.827	1406.12	20.16	926.746	355.602	15.12	1092.94	271.655	17.8	490.058	311.493	22.34	1081.07	573.427	20.12	54.3982	1007.28	20.78	1442.5	365.982	24.78	1537.76	1263.72	25.02	563.341	1476.98	24.42	807.134
15.12	531.517	1508.09	15.12	748.899	789.354	15.12	1028.25	1401.76	15.12	790.363	1102.61	15.16	470.429	1064.03	16.38	736.904	587.885	19.34	1396.14	1638.88	15.12	870.187	1406.11	20.18	927.391	355.205	15.14	1093.22	270.783	17.82	489.42	311.266	22.36	1081.5	573.553	20.14	54.0824	1006.62	20.8	1443.39	364.759	24.8	1537.68	1264.62	25.04	562.859	1476.61	24.44	806.668
15.14	530.888	1508.41	15.14	748.56	789.969	15.14	1027.77	1401.23	15.14	789.663	1103.4	15.18	471.891	1063.75	16.4	736.89	586.803	19.36	1395.27	1639.4	15.14	871.687	1406.62	20.2	927.803	354.925	15.16	1093.49	270.046	17.84	488.743	310.658	22.38	1082.13	573.836	20.16	53.9599	1005.99	20.82	1443.35	363.685	24.82	1537.43	1265.36	25.06	562.612	1476.06	24.46	806.883
15.16	530.12	1508.46	15.16	748.295	790.844	15.16	1027.46	1400.89	15.16	789.066	1104.06	15.2	472.749	1063.88	16.42	736.849	586.049	19.38	1394.64	1639.93	15.16	872.561	1406.69	20.22	927.893	354.975	15.18	1094.1	269.612	17.86	488.054	309.717	22.4	1081.23	573.578	20.18	54.1249	1005.47	20.84	1443.39	362.79	24.84	1537.03	1265.56	25.08	562.03	1475.94	24.48	807.084
15.18	529.572	1508.25	15.18	747.768	791.952	15.18	1027.32	1400.59	15.18	788.793	1104.92	15.22	473.483	1064.68	16.44	736.673	584.943	19.4	1393.39	1639.86	15.18	872.819	1406.14	20.24	927.923	354.661	15.2	1094.47	269.307	17.88	487.468	309.223	22.42	1080.21	573.207	20.2	53.9637	1005	20.86	1443.47	361.243	24.86	1536.93	1265.85	25.1	561.049	1475.39	24.5	807.246
15.2	529.089	1508.1	15.2	746.566	792.808	15.2	1027.31	1400.05	15.2	788.388	1105.67	15.24	474.408	1065.58	16.46	736.175	583.744	19.42	1392.56	1640.11	15.2	873.202	1405.44	20.26	928.265	354.028	15.22	1094.77	268.627	17.9	486.96	308.907	22.44	1079.43	572.379	20.22	53.9091	1004.35	20.88	1444.43	360.203	24.88	1536.95	1266.19	25.12	559.821	1474.78	24.52	807.309
15.22	528.843	1508.17	15.22	745.658	793.326	15.22	1027.07	1399.34	15.22	787.632	1106.35	15.26	475.9	1066.06	16.48	736.115	582.206	19.44	1391.6	1640.35	15.22	874.121	1404.64	20.28	928.647	352.928	15.24	1094.82	267.427	17.92	486.307	308.981	22.46	1079.81	571.629	20.24	53.5985	1003.55	20.9	1445.2	359.406	24.9	1537.15	1266.96	25.14	559.053	1473.81	24.54	807.308
15.24	528.321	1508.46	15.24	745.152	793.722	15.24	1026.56	1398.53	15.24	786.581	1106.73	15.28	477.538	1066.08	16.5	735.926	580.79	19.46	1391.58	1641.39	15.24	875.506	1404.64	20.3	928.893	352.126	15.26	1095.31	266.28	17.94	486.013	308.543	22.48	1080.23	570.952	20.26	54.0173	1003.05	20.92	1445.45	358.408	24.92	1537.11	1267.37	25.16	558.401	1473.22	24.56	807.475
15.26	527.716	1509.26	15.26	744.675	794.157	15.26	1026.09	1397.92	15.26	785.611	1107.32	15.3	478.814	1066	16.52	735.84	579.14	19.48	1391.51	1641.97	15.26	876.821	1404.71	20.32	928.742	351.601	15.28	1096.02	265.538	17.96	486.699	308.893	22.5	1080.65	570.454	20.28	54.274	1002.67	20.94	1445.06	356.755	24.94	1537.11	1267.75	25.18	557.913	1472.69	24.58	807.549
15.28	526.883	1509.61	15.28	743.935	795.133	15.28	1025.69	1397.37	15.28	784.914	1108.14	15.32	479.655	1066.29	16.54	735.017	577.915	19.5	1391.3	1642.14	15.28	877.791	1405.34	20.34	928.681	351.323	15.3	1096.23	265.215	17.98	487.79	309.301	22.52	1080.25	570.08	20.3	54.5147	1001.97	20.96	1445.04	355.034	24.96	1536.77	1268.15	25.2	557.328	1472.36	24.6	808.012
15.3	526.291	1509.95	15.3	742.895	796.271	15.3	1025.36	1397.13	15.3	784.474	1109.07	15.34	480.201	1067.39	16.56	734.587	576.896	19.52	1390.93	1642.12	15.3	878.596	1405.67	20.36	928.888	351.022	15.32	1096.19	264.816	18	488.645	310.051	22.54	1080.47	569.637	20.32	54.3565	1001.12	20.98	1445.36	353.9	24.98	1536.09	1268.92	25.22	556.923	1471.9	24.62	807.903
15.32	525.886	1509.84	15.32	742.083	797.212	15.32	1025.14	1396.78	15.32	784.137	1110.07	15.36	481.022	1068.71	16.58	734.156	575.991	19.54	1390.13	1642.1	15.32	879.128	1405.95	20.38	929.31	350.518	15.34	1096.16	264.243	18.02	488.059	309.894	22.56	1080.64	569.691	20.34	54.214	1000.42	21	1445.78	352.669	25	1535.43	1269.72	25.24	556.288	1471.15	24.64	807.956
15.34	525.792	1509.97	15.34	741.054	797.395	15.34	1024.98	1396.27	15.34	783.585	1110.67	15.38	482.039	1069.48	16.6	733.674	574.752	19.56	1389.98	1642.77	15.34	879.864	1405.65	20.4	929.844	350.017	15.36	1096.87	263.444	18.04	487.312	309.504	22.58	1081.26	569.619	20.36	54.2323	999.837	21.02	1445.99	351.207	25.02	1535.38	1270.38	25.26	555.575	1470.33	24.66	807.917
15.36	525.472	1510.38	15.36	740.246	797.496	15.36	1024.89	1395.46	15.36	782.929	1111.12	15.4	483.219	1069.47	16.62	732.846	573.057	19.58	1390.09	1643.63	15.36	880.98	1404.91	20.42	930.15	349.414	15.38	1097.09	262.47	18.06	486.633	308.622	22.6	1081.6	569.435	20.38	54.5059	999.33	21.04	1446.04	349.489	25.04	1535.85	1270.75	25.28	554.744	1469.4	24.68	808.503
15.38	524.874	1511.02	15.38	739.453	798.017	15.38	1024.75	1394.8	15.38	781.99	1111.62	15.42	484.441	1069.41	16.64	731.954	571.526	19.6	1390.14	1644.59	15.38	882.397	1404.49	20.44	930.221	348.701	15.4	1097.19	261.68	18.08	486.348	307.992	22.62	1081.63	568.618	20.4	55.0835	998.521	21.06	1446.33	348.335	25.06	1536.05	1271.09	25.3	553.961	1469.14	24.7	808.992
15.4	523.942	1511.49	15.4	739.397	798.996	15.4	1024.7	1394.13	15.4	781.093	1112.57	15.44	485.614	1069.73	16.66	731.818	570.282	19.62	1389.88	1645.14	15.4	883.607	1404.97	20.46	930.204	348.146	15.42	1096.88	261.159	18.1	485.97	307.391	22.64	1082.54	568.035	20.42	55.9893	998.039	21.08	1446.76	347.228	25.08	1535.62	1271.27	25.32	553.396	1468.68	24.72	809.108
15.42	523.179	1511.7	15.42	738.829	799.767	15.42	1024.65	1393.52	15.42	780.109	1113.79	15.46	486.606	1070.65	16.68	731.585	569.25	19.64	1389.33	1645.37	15.42	884.495	1406.29	20.48	930.165	347.774	15.44	1097.39	260.911	18.12	485.503	307.377	22.66	1083.54	567.63	20.44	56.2157	997.403	21.1	1446.86	346.056	25.1	1535.07	1271.55	25.34	552.867	1468.36	24.74	809.285
15.44	522.489	1511.87	15.44	738.261	800.451	15.44	1024.24	1393	15.44	779.448	1114.91	15.48	487.518	1071.63	16.7	731.341	568.135	19.66	1389.13	1645.3	15.44	885.229	1407.2	20.5	930.287	347.463	15.46	1097.31	260.395	18.14	484.748	307.417	22.68	1084.74	567.439	20.46	56.0981	997.02	21.12	1446.79	344.42	25.12	1534.71	1271.96	25.36	552.223	1467.58	24.8	809.674
15.46	522.003	1512.08	15.46	736.807	800.794	15.46	1023.57	1392.71	15.46	778.845	1115.65	15.5	488.702	1072.59	16.72	730.425	566.773	19.68	1388.73	1645.43	15.46	886.272	1407.56	20.52	930.626	346.858	15.48	1097.33	259.627	18.16	483.737	307.707	22.7	1085.41	567.372	20.48	55.9619	996.384	21.14	1447	343.294	25.14	1534.56	1272.6	25.38	551.103	1466.98	24.82	810.281
15.48	521.737	1512.6	15.48	735.507	801.151	15.48	1022.87	1392.57	15.48	778.375	1116.26	15.52	490.363	1073	16.74	729.438	565.509	19.7	1388.85	1646.07	15.48	887.386	1407.15	20.54	930.773	345.848	15.5	1097.15	258.839	18.18	482.395	307.71	22.72	1085.86	567.064	20.5	56.1726	995.601	21.16	1447.78	342.407	25.16	1534.45	1273.31	25.4	550.178	1466.4	24.84	810.344
15.5	521.618	1513.33	15.5	734.527	801.643	15.5	1022.58	1392.2	15.5	778.01	1116.83	15.54	491.976	1073.28	16.76	729.114	564.389	19.72	1388.71	1646.76	15.5	888.401	1406.89	20.56	930.754	344.786	15.52	1097.73	258.079	18.2	481.481	307.785	22.74	1086.52	566.767	20.52	56.6362	994.826	21.18	1448.25	341.719	25.18	1534.32	1273.62	25.42	549.66	1466	24.86	810.538
15.52	521.448	1514.18	15.52	733.926	802.281	15.52	1022.39	1391.62	15.52	777.376	1117.49	15.56	493.264	1073.59	16.78	729.001	563.548	19.74	1388.87	1647.26	15.52	889.212	1406.85	20.58	930.296	343.653	15.54	1098.24	257.392	18.22	481.164	307.439	22.76	1087.17	566.203	20.54	56.5222	994.096	21.2	1448.34	340.249	25.2	1534.02	1273.42	25.44	549.614	1465.36	24.92	810.824
15.54	521.042	1514.89	15.54	733.603	802.868	15.54	1022.08	1390.89	15.54	776.537	1118.24	15.58	494.131	1074.26	16.8	728.583	562.207	19.76	1388.5	1647.26	15.54	890.039	1407.42	20.6	930.223	342.753	15.56	1098.23	256.82	18.24	480.68	307.17	22.78	1087.88	566.033	20.56	56.4316	993.35	21.22	1447.93	338.429	25.22	1533.66	1273.21	25.46	549.359	1464.48	24.94	811.328
15.56	520.431	1515.23	15.56	733.089	803.282	15.56	1021.73	1390.21	15.56	775.265	1119.15	15.6	495.053	1075.01	16.82	727.591	560.659	19.78	1388.57	1647.54	15.56	891.216	1408.22	20.62	930.525	342.163	15.58	1097.58	256.461	18.26	479.741	306.719	22.8	1088.14	565.681	20.58	56.4495	992.812	21.24	1448.1	336.719	25.24	1533.24	1273.37	25.48	548.605	1463.74	24.96	811.377
15.58	519.87	1515.38	15.58	732.557	803.652	15.58	1021.33	1389.58	15.58	774.142	1120.11	15.62	496.322	1075.87	16.84	726.623	559.579	19.8	1388.41	1648	15.58	892.375	1409.09	20.64	931.164	341.764	15.6	1097.16	256.043	18.28	478.591	306.302	22.82	1088.45	565.045	20.6	56.9368	992.175	21.26	1448.44	335.685	25.26	1533.11	1274.23	25.5	547.521	1463.18	24.98	811.052
15.6	519.185	1515.55	15.6	731.809	804.583	15.6	1020.99	1389.15	15.6	773.15	1121.09	15.64	497.858	1076.37	16.86	725.714	559.229	19.82	1388.34	1648.32	15.6	893.56	1409.61	20.66	931.823	341.495	15.62	1097.42	255.231	18.3	477.921	305.747	22.84	1088.89	564.657	20.62	57.5577	992.022	21.28	1448.42	334.166	25.28	1532.55	1275.01	25.52	546.531	1462.46	25	810.768
15.62	518.595	1516.12	15.62	731.063	805.656	15.62	1020.52	1388.94	15.62	772.74	1121.68	15.66	499.164	1076.9	16.88	724.879	558.637	19.84	1388.43	1648.44	15.62	893.927	1409.91	20.68	932.11	340.927	15.64	1097.55	254.07	18.32	477.808	305.268	22.86	1090.26	564.748	20.64	57.9847	991.572	21.3	1447.96	332.61	25.3	1532.12	1275.41	25.54	545.928	1461.76	25.02	811.014
15.64	518.175	1517.22	15.64	730.043	806.65	15.64	1020.16	1388.78	15.64	772.551	1122.31	15.68	500.198	1077.49	16.9	724.288	557.205	19.86	1388.54	1648.38	15.64	894.378	1410.06	20.7	931.843	340.153	15.66	1097.43	253.185	18.34	477.464	305.006	22.88	1091.86	565.052	20.66	58.5146	991.339	21.32	1448.06	330.769	25.32	1531.66	1275.36	25.56	546.164	1460.96	25.04	811.656
15.66	517.862	1518.01	15.66	729.316	807.312	15.66	1019.8	1388.32	15.66	772.267	1122.94	15.7	501.277	1078.33	16.92	723.927	555.747	19.88	1388.74	1648.41	15.66	894.89	1410.28	20.72	931.651	339.172	15.68	1097.23	252.52	18.36	476.929	305.181	22.9	1093.93	565.633	20.68	58.9812	990.771	21.34	1449.34	329.56	25.34	1531.77	1275.26	25.58	546.245	1460.59	25.06	812.186
15.68	517.624	1518.56	15.68	728.862	807.805	15.68	1019.43	1387.59	15.68	771.296	1123.71	15.72	502.733	1079.2	16.94	723.58	554.835	19.9	1388.8	1648.88	15.68	896.07	1410.98	20.74	931.412	338.166	15.7	1097.3	252.064	18.38	475.786	305.228	22.92	1094.76	565.729	20.7	59.9103	990.64	21.36	1450.49	328.601	25.36	1531.85	1275.54	25.6	546.056	1460.06	25.08	812.318
15.7	517.164	1518.71	15.7	728.171	808.372	15.7	1018.9	1386.79	15.7	769.906	1124.67	15.74	504.286	1079.66	16.96	722.721	554.134	19.92	1389.25	1648.94	15.7	897.323	1411.73	20.76	931.95	337.518	15.72	1097.23	251.725	18.4	474.708	304.865	22.94	1094.88	565.321	20.72	60.5612	990.34	21.38	1450.81	327.618	25.38	1531.7	1276.05	25.62	545.076	1459.22	25.1	812.343
15.72	516.674	1518.93	15.72	727.143	809.059	15.72	1018.13	1386.28	15.72	768.595	1125.66	15.76	505.565	1079.89	16.98	722.125	553.069	19.94	1389.6	1649.02	15.72	898.374	1412.48	20.78	932.41	337.087	15.74	1096.77	251.428	18.42	474.228	304.168	22.96	1094.95	564.159	20.74	61.0479	989.929	21.4	1450.47	326.435	25.4	1531.17	1276.41	25.64	544.119	1458.29	25.12	812.575
15.74	516.189	1519.27	15.74	725.947	810.16	15.74	1017.33	1385.99	15.74	767.667	1126.57	15.78	506.687	1080.43	17	721.557	551.774	19.96	1389.25	1647.57	15.74	899.272	1412.93	20.8	933.168	336.673	15.76	1096.4	251.012	18.44	473.877	303.713	22.98	1095.96	563.212	20.76	61.0529	989.364	21.42	1450.97	325.036	25.42	1530.78	1276.62	25.66	543.326	1457.53	25.14	812.811
15.76	515.627	1519.81	15.76	724.982	811.19	15.76	1016.75	1385.82	15.76	767.085	1127.08	15.8	508.022	1081.38	17.02	720.999	550.591	19.98	1388.77	1646.59	15.76	899.972	1413.21	20.82	933.381	336.016	15.78	1096.37	250.069	18.46	473.361	303.613	23	1097.71	563.405	20.78	60.9307	988.891	21.44	1451.99	323.697	25.44	1530.58	1276.49	25.68	542.737	1457.14	25.16	813.005
15.78	515.029	1520.75	15.78	724.415	812.188	15.78	1016.61	1385.54	15.78	766.449	1127.27	15.82	509.702	1082.26	17.04	720.047	549.572	20	1388.47	1645.38	15.78	900.56	1413.86	20.84	933.185	335.015	15.8	1096.79	249.125	18.48	472.433	303.312	23.02	1099.16	564.05	20.8	61.9246	988.831	21.46	1452.68	322.469	25.46	1530.39	1276.54	25.7	542.011	1456.79	25.18	813.032
15.8	514.514	1521.75	15.8	723.77	812.874	15.8	1016.32	1385.17	15.8	765.393	1127.6	15.84	511.324	1082.66	17.06	719.241	548.433	20.02	1389.08	1645.66	15.8	901.301	1414.33	20.86	932.966	334.083	15.82	1096.3	248.515	18.5	471.738	302.557	23.04	1100.15	564.452	20.82	62.6427	988.49	21.48	1453.02	321.096	25.48	1529.95	1276.84	25.72	541.55	1456.02	25.2	813.284
15.82	514.127	1522.53	15.82	723.146	813.771	15.82	1016.06	1384.56	15.82	764.202	1128.28	15.86	512.39	1082.6	17.08	718.905	547.506	20.04	1389.89	1645.68	15.82	902.235	1415.2	20.88	932.815	333.302	15.84	1095.89	248.196	18.52	471.135	302.311	23.06	1100.53	563.851	20.84	64.03	988.666	21.5	1453.19	319.415	25.5	1529.65	1277.7	25.74	541.281	1455.27	25.22	813.711
15.84	513.929	1522.76	15.84	722.298	814.709	15.84	1015.36	1383.93	15.84	763.169	1129.22	15.88	513.134	1083.06	17.1	718.807	546.697	20.06	1390.36	1645.83	15.84	903.474	1415.71	20.9	932.885	332.744	15.86	1095.33	247.82	18.54	470.637	302	23.08	1101.1	562.552	20.86	64.5804	988.742	21.52	1453.88	318.322	25.52	1529.59	1278.22	25.76	541.289	1454.56	25.24	814.247
15.86	513.475	1522.9	15.86	721.111	815.552	15.86	1014.58	1383.32	15.86	762.518	1130.01	15.9	513.955	1083.88	17.12	718.38	546.005	20.08	1390.59	1645.75	15.86	904.418	1416.24	20.92	933.204	332.271	15.88	1095.62	247.266	18.56	469.992	301.744	23.1	1102.32	561.413	20.88	65.1511	988.779	21.54	1454.27	317.443	25.54	1529.87	1278.2	25.78	541.044	1454.28	25.26	814.512
15.88	513.128	1523.3	15.88	720.236	816.212	15.88	1013.7	1383.02	15.88	762.004	1130.38	15.92	515.255	1084.95	17.14	717.709	545.04	20.1	1390.49	1646.38	15.88	904.987	1416.75	20.94	933.498	331.612	15.9	1095.95	246.518	18.58	469.391	301.209	23.12	1103.98	561.582	20.9	65.0981	987.91	21.56	1454.94	316.57	25.56	1530.07	1277.83	25.8	540.737	1453.94	25.28	814.539
15.9	512.666	1524.31	15.9	719.303	816.923	15.9	1012.94	1382.9	15.9	761.027	1130.45	15.94	516.877	1085.7	17.16	716.852	544.12	20.12	1390.98	1647.13	15.9	905.626	1416.69	20.96	934.009	331.02	15.92	1095.82	245.778	18.6	468.581	300.698	23.14	1105.19	561.989	20.92	65.2444	987.182	21.58	1455.39	315.073	25.58	1529.81	1277.53	25.82	540.692	1453.05	25.3	814.473
15.92	512.226	1525.39	15.92	719.024	817.643	15.92	1012.58	1382.81	15.92	759.752	1130.75	15.96	518.848	1083.59	17.18	716.623	543.25	20.14	1391.79	1647.69	15.92	906.862	1416.5	20.98	934.278	330.353	15.94	1095.4	245.075	18.62	467.895	300.358	23.16	1105.49	561.966	20.94	65.9627	986.742	21.6	1456.17	313.71	25.6	1529.33	1277.56	25.84	540.634	1451.75	25.32	814.704
15.94	511.909	1526.53	15.94	718.342	818.29	15.94	1012.13	1382.61	15.94	758.253	1131.51	15.98	520.528	1081.46	17.2	716.361	542.434	20.16	1392.77	1647.55	15.94	908.501	1416.26	21	934.513	329.686	15.96	1094.54	244.462	18.64	467.301	299.86	23.18	1105.75	561.044	20.96	66.9602	986.772	21.62	1456.75	312.75	25.62	1528.58	1277.84	25.86	540.878	1450.59	25.34	815.492
15.96	511.6	1526.83	15.96	718.212	818.435	15.96	1012.22	1382.33	15.96	757.353	1132.49	16	521.76	1079.14	17.22	715.943	541.171	20.18	1393.11	1647.24	15.96	907.773	1416.88	21.02	934.2	328.664	15.98	1093.96	244.059	18.66	466.992	299.679	23.2	1106.57	559.987	20.98	67.4018	986.47	21.64	1457.45	311.77	25.64	1528.23	1278.39	25.88	540.751	1449.88	25.36	816.309
15.98	511.338	1527.03	15.98	717.323	818.353	15.98	1012.09	1382.01	15.98	756.645	1133.29	16.02	522.759	1079.64	17.24	715.302	539.983	20.2	1393.13	1646.96	15.98	906.439	1417.54	21.04	933.988	327.533	16	1094.21	243.699	18.68	466.374	299.475	23.22	1108.03	559.174	21	67.6431	986.269	21.66	1457.81	310.792	25.66	1528.23	1278.81	25.9	540.101	1449.56	25.38	816.782
16	510.906	1526.95	16	716.947	818.528	16	1011.91	1381.73	16	756.38	1133.94	16.04	523.662	1080.16	17.26	715.009	539.074	20.22	1393.25	1647.03	16	904.854	1418.2	21.06	934.181	326.581	16.02	1094.47	243.218	18.7	465.716	298.838	23.24	1109.28	558.685	21.02	67.4106	985.687	21.68	1458.38	309.62	25.68	1528.45	1278.56	25.92	538.8	1448.97	25.4	816.394
16.02	510.467	1527.56	16.02	716.091	818.975	16.02	1010.96	1381.38	16.02	755.65	1134.58	16.06	524.708	1081.09	17.28	714.877	538.59	20.24	1393.97	1647.6	16.02	905.545	1418.84	21.08	934.768	326.099	16.04	1094.46	242.41	18.72	465.275	297.816	23.26	1110.46	558.302	21.04	68.03	985.603	21.7	1459.53	308.702	25.7	1528.57	1278.01	25.94	537.824	1448.44	25.42	816.231
16.04	510.038	1528.36	16.04	715.893	819.697	16.04	1010.1	1381.02	16.04	754.896	1134.99	16.08	525.491	1081.87	17.3	714.11	537.786	20.26	1394.85	1647.88	16.04	906.43	1419.53	21.1	935.228	325.611	16.06	1093.72	241.489	18.74	464.981	297.423	23.28	1111.85	558.208	21.06	68.3208	984.935	21.72	1461.21	307.246	25.72	1528.09	1277.42	25.96	537.549	1448.06	25.44	816.376
16.06	509.816	1529.43	16.06	715.119	820.397	16.06	1009.52	1380.74	16.06	753.531	1135.4	16.1	526.265	1082.9	17.32	713.213	536.643	20.28	1395.41	1647.83	16.06	907.514	1419.84	21.12	935.476	324.905	16.08	1093.21	240.788	18.76	464.251	297.639	23.3	1112.97	557.297	21.08	68.8887	984.575	21.74	1463	305.722	25.74	1527.63	1277.45	25.98	537.511	1447.55	25.46	816.902
16.08	509.32	1529.78	16.08	714.479	821.397	16.08	1009.25	1380.39	16.08	752.035	1135.68	16.12	527.318	1083.5	17.34	712.849	535.576	20.3	1395.72	1647.55	16.08	908.837	1419.91	21.14	935.398	323.875	16.1	1092.72	240.167	18.78	463.4	298.28	23.32	1113.62	556.191	21.1	69.1174	984.133	21.76	1464.14	304.284	25.76	1527.02	1277.83	26	536.879	1447.09	25.48	817.288
16.1	508.839	1529.91	16.1	713.29	822.068	16.1	1009.01	1380.04	16.1	750.561	1135.98	16.14	528.602	1084.38	17.36	712.981	534.921	20.32	1396.26	1647.45	16.1	909.621	1420.42	21.16	935.196	323.069	16.12	1092.31	239.462	18.8	462.017	298.656	23.34	1113.65	555.271	21.12	69.4004	983.761	21.78	1464.69	303.304	25.78	1526.61	1278.12	26.02	535.917	1446	25.5	817.697
16.12	508.09	1530.1	16.12	712.851	822.829	16.12	1008.57	1379.57	16.12	749.601	1136.34	16.16	530.138	1084.7	17.38	713.191	534.103	20.34	1397.07	1647.83	16.12	910.258	1421.46	21.18	935.055	322.548	16.14	1091.77	238.636	18.82	461.347	298.421	23.36	1113.78	554.741	21.14	69.8251	983.399	21.8	1465.38	302.499	25.8	1526.14	1278.28	26.04	534.42	1445.16	25.52	817.758
16.14	507.55	1531.1	16.14	712.305	823.298	16.14	1007.92	1379.09	16.14	749.124	1136.68	16.18	531.415	1085.83	17.4	712.81	532.946	20.36	1398.18	1647.99	16.14	910.591	1423.15	21.2	935.433	322.189	16.16	1091.64	237.941	18.84	461.193	297.384	23.38	1114.21	554.24	21.16	69.788	982.998	21.82	1466.74	301.781	25.82	1526.17	1277.94	26.06	532.791	1444.78	25.54	817.629
16.16	507.146	1532.38	16.16	711.454	823.862	16.16	1007.2	1378.65	16.16	748.599	1137.06	16.2	532.819	1086.49	17.42	712.761	531.649	20.38	1398.93	1647.89	16.16	911.356	1424.82	21.22	936.061	321.697	16.18	1091.48	237.307	18.86	461.883	295.393	23.4	1115.49	553.567	21.18	69.8451	982.485	21.84	1468.81	300.918	25.84	1526.37	1277.73	26.08	531.462	1445	25.56	817.535
16.18	506.923	1533.41	16.18	710.839	824.876	16.18	1006.22	1378.36	16.18	747.704	1137.08	16.22	533.853	1086.88	17.44	712.193	530.889	20.4	1399.86	1647.19	16.18	912.256	1425.86	21.24	936.753	320.882	16.2	1091.29	236.683	18.88	461.985	294.16	23.42	1116.71	552.661	21.2	69.8844	981.602	21.86	1470.3	299.811	25.86	1526.54	1277.64	26.1	530.891	1444.91	25.58	817.876
16.2	506.498	1533.72	16.2	710.264	825.946	16.2	1005.29	1378.13	16.2	746.702	1137.15	16.24	535.139	1086.83	17.46	711.931	530.271	20.42	1400.48	1647.28	16.2	913.138	1426.34	21.26	937.361	319.985	16.22	1090.77	235.927	18.9	461.129	293.797	23.44	1117.96	551.896	21.22	70.3747	980.933	21.88	1471.07	298.718	25.88	1526.35	1277.77	26.12	530.36	1444.21	25.6	818.41
16.22	505.851	1533.58	16.22	710.236	827.067	16.22	1004.35	1378.11	16.22	745.446	1137.41	16.26	535.771	1087.07	17.48	711.809	529.321	20.44	1401.13	1647.86	16.22	913.882	1426.76	21.28	937.857	319.187	16.24	1090.18	235.08	18.92	460.522	293.606	23.46	1117.87	550.648	21.24	70.6217	980.442	21.9	1471.47	297.872	25.9	1526.09	1277.72	26.14	529.368	1443.17	25.62	818.83
16.24	504.9	1533.62	16.24	709.791	827.675	16.24	1003.86	1377.98	16.24	744.225	1137.89	16.28	536.519	1088.22	17.5	712.089	527.953	20.46	1401.51	1648.57	16.24	914.466	1427.77	21.3	938.11	318.591	16.26	1089.75	234.323	18.94	459.987	293.625	23.48	1117.87	549.444	21.26	70.9089	980.012	21.92	1472.76	297.628	25.92	1525.7	1277.42	26.16	528.073	1442.44	25.64	818.992
16.26	504.233	1534.33	16.26	709.342	828.368	16.26	1003.72	1377.88	16.26	743.05	1138.28	16.3	537.171	1089.35	17.52	712.46	526.876	20.48	1402.35	1648.74	16.26	915.058	1428.6	21.32	938.186	318.04	16.28	1089	233.895	18.96	459.888	293.266	23.5	1118.17	548.133	21.28	70.589	979.044	21.94	1474.07	296.657	25.94	1525.52	1277.09	26.18	527.016	1442.05	25.66	818.969
16.28	503.656	1535.46	16.28	708.779	829.385	16.28	1003.67	1377.31	16.28	742.605	1138.7	16.32	538.151	1090.68	17.54	712.457	526.206	20.5	1403.23	1648.34	16.28	915.582	1429.46	21.34	938.225	317.239	16.3	1088.64	233.476	18.98	458.817	293.862	23.52	1119.38	547.151	21.3	70.397	978.471	21.96	1475.05	295.873	25.96	1525.56	1277	26.2	525.757	1441.63	25.68	818.873
16.3	503.297	1536.59	16.3	708.233	830.496	16.3	1003.27	1376.67	16.3	742.315	1138.84	16.34	540.298	1091.98	17.56	712.176	525.313	20.52	1404.21	1647.97	16.3	916.352	1430.11	21.36	938.713	316.515	16.32	1088.53	232.712	19	458.867	292.891	23.54	1120.47	546.327	21.32	69.9253	978.347	21.98	1475.18	294.847	25.98	1525.68	1276.98	26.22	524.304	1441.17	25.7	819.037
16.32	502.955	1537.25	16.32	707.871	831.345	16.32	1002.49	1375.97	16.32	741.649	1139.02	16.36	538.429	1095.76	17.58	711.858	524.042	20.54	1405.09	1647.55	16.32	916.847	1431.18	21.38	939.381	315.934	16.34	1088.63	228.977	19.02	458.667	292.096	23.56	1120.4	545.507	21.34	70.1388	978.108	22	1475.08	294.504	26	1525.58	1276.92	26.24	522.958	1440.6	25.72	819.397
16.34	502.625	1537.57	16.34	707.616	831.91	16.34	1001.58	1375.64	16.34	740.359	1139.09	16.38	539.811	1096.73	17.6	712.192	522.885	20.56	1405.87	1647.88	16.34	917.083	1432.67	21.4	939.978	315.598	16.36	1088	225.656	19.04	458.905	290.693	23.58	1119.65	544.275	21.36	70.1054	977.575	22.02	1475.95	293.591	26.02	1525.4	1276.72	26.26	522.393	1440.13	25.74	819.995
16.36	502.141	1537.66	16.36	706.885	832.352	16.36	1000.81	1375.41	16.36	738.765	1139.36	16.4	539.248	1098.98	17.62	713.028	522.138	20.58	1406.36	1648.76	16.36	917.362	1433.85	21.42	940.219	315.385	16.38	1086.85	222.224	19.06	457.823	290.765	23.6	1119.1	543.126	21.38	70.2956	976.823	22.04	1477.36	292.259	26.04	1525.42	1276.44	26.28	521.993	1440.01	25.76	820.371
16.38	501.53	1538.11	16.38	706.409	833.156	16.38	1000.34	1375.36	16.38	737.407	1139.71	16.42	543.82	1097.94	17.64	713.715	521.467	20.6	1406.55	1649.4	16.38	917.773	1435.21	21.44	940.236	314.877	16.4	1085.97	221.63	19.08	456.986	290.52	23.62	1119.52	541.949	21.4	70.1827	976.448	22.06	1478.73	290.497	26.06	1525.53	1276.29	26.3	521.204	1439.83	25.78	820.492
16.4	500.715	1538.76	16.4	706.226	834.349	16.4	999.845	1375.03	16.4	736.58	1139.86	16.44	541.078	1100.66	17.66	713.689	520.458	20.62	1407.04	1649.54	16.4	918.568	1436.12	21.46	940.862	314.367	16.42	1085.81	220.976	19.1	456.481	290.226	23.64	1120.31	541.195	21.42	70.0349	975.938	22.08	1479.35	289.428	26.08	1525.74	1276.4	26.32	519.91	1439.42	25.8	820.305
16.42	500.054	1539.65	16.42	706.239	835.457	16.42	999.254	1374.67	16.42	736.177	1139.92	16.46	538.229	1102.28	17.68	713.836	519.439	20.64	1407.89	1648.94	16.42	919.259	1437.17	21.48	941.576	313.608	16.44	1085.76	220.915	19.12	456.964	288.698	23.66	1121.58	540.583	21.44	69.6528	975.537	22.1	1479.9	288.806	26.1	1525.82	1276.34	26.34	518.481	1438.72	25.82	820.247
16.44	499.634	1540.26	16.44	705.845	836.136	16.44	998.454	1374.2	16.44	735.847	1139.84	16.48	532.413	1104.68	17.7	714.231	518.519	20.66	1409.01	1648.64	16.44	920.086	1437.95	21.5	942.554	312.898	16.46	1085.8	220.357	19.14	456.831	288.049	23.68	1121.96	539.921	21.46	69.2875	975.023	22.12	1480.9	288.281	26.12	1525.89	1275.96	26.36	517.627	1437.8	25.84	820.45
16.46	499.254	1540.44	16.46	704.851	836.43	16.46	997.596	1373.93	16.46	734.989	1139.93	16.5	535.4	1105.1	17.72	714.706	517.462	20.68	1409.96	1648.59	16.46	920.751	1438.08	21.52	943.192	312.186	16.48	1085.35	219.634	19.16	456.499	287.576	23.7	1122.33	538.587	21.48	69.6467	974.75	22.14	1482.09	286.945	26.14	1525.58	1275.55	26.38	516.802	1437.22	25.86	820.872
16.48	498.648	1540.36	16.48	703.926	836.881	16.48	996.803	1373.72	16.48	733.945	1140.02	16.52	535.165	1106.63	17.74	714.781	516.652	20.7	1410.97	1649.01	16.48	921.403	1438.35	21.54	943.465	311.502	16.5	1085.1	218.519	19.18	455.146	288.507	23.72	1122.16	536.757	21.5	70.0917	974.186	22.16	1482.7	285.622	26.16	1525.44	1275.44	26.4	515.856	1436.91	25.88	821.139
16.5	497.863	1540.37	16.5	703.245	837.863	16.5	996.152	1373.36	16.5	732.903	1140.18	16.54	536.633	1108.02	17.76	715.159	515.675	20.72	1411.43	1649.49	16.5	922.087	1438.63	21.56	943.353	311.1	16.52	1084.82	218.129	19.2	454.299	288.934	23.74	1122.09	535.51	21.52	70.1983	973.714	22.18	1483.25	284.471	26.18	1525.2	1275.64	26.42	514.584	1436.78	25.9	821.24
16.52	497.316	1540.96	16.52	703.233	839.108	16.52	995.619	1373.1	16.52	732.064	1140.38	16.56	533.206	1109.8	17.78	715.929	514.868	20.74	1411.86	1649.8	16.52	923.12	1439.38	21.58	943.065	310.784	16.54	1084.74	217.866	19.22	453.445	289.525	23.76	1121.64	535.013	21.54	69.6992	973.404	22.2	1483.7	283.596	26.2	1525.4	1275.65	26.44	513.405	1436.78	25.92	820.971
16.54	496.96	1541.75	16.54	703.426	840.351	16.54	995.135	1372.68	16.54	731.177	1140.44	16.58	535.245	1110.42	17.8	716.932	513.708	20.76	1412.13	1650.32	16.54	923.795	1440.14	21.6	943.484	310.466	16.56	1084.27	217.777	19.24	453.637	288.703	23.78	1121.14	534.509	21.56	69.4591	973.679	22.22	1484.64	282.372	26.22	1525.62	1275.41	26.46	512.447	1436.75	25.94	820.799
16.56	496.673	1542.68	16.56	702.947	841.246	16.56	994.442	1372.33	16.56	730.095	1140.55	16.6	537.894	1111.19	17.82	717.271	512.934	20.78	1412.84	1650.67	16.56	924.405	1440.5	21.62	944.419	309.921	16.58	1083.84	217.089	19.26	452.852	288.38	23.8	1121.21	533.537	21.58	69.3354	973.485	22.24	1485.65	281.248	26.24	1526.12	1275.25	26.48	511.353	1436.83	25.96	820.689
16.58	496.293	1543.26	16.58	701.868	841.868	16.58	993.621	1371.81	16.58	729.157	1140.41	16.62	537.112	1111.61	17.84	717.199	512.323	20.8	1414.02	1650.96	16.58	924.912	1440.74	21.64	945.74	309.431	16.6	1083.77	216.426	19.28	452.373	287.825	23.82	1121.72	532.404	21.6	69.1628	973.066	22.26	1486.69	280.204	26.26	1526.68	1275.12	26.5	510.011	1436.6	25.98	821.035
16.6	495.633	1543.48	16.6	700.861	842.757	16.6	992.921	1371.23	16.6	728.383	1140.47	16.64	532.155	1109.91	17.86	717.574	511.804	20.82	1415.02	1650.9	16.6	925.661	1441.08	21.66	946.71	309.013	16.62	1083.95	215.782	19.3	450.629	289.113	23.84	1122.41	531.428	21.62	68.8026	972.237	22.28	1487.29	279.379	26.28	1527.09	1275.17	26.52	508.832	1436.22	26	821.525
16.62	494.685	1543.58	16.62	700.491	843.649	16.62	992.494	1370.73	16.62	727.858	1140.32	16.66	527.13	1108.83	17.88	718.776	510.894	20.84	1415.59	1650.92	16.62	926.553	1441.59	21.68	947.21	308.481	16.64	1083.98	215.423	19.32	449.933	290.105	23.86	1123.31	530.843	21.64	68.3962	972.208	22.3	1487.78	278.01	26.3	1527.34	1275.02	26.54	507.827	1435.81	26.02	821.903
16.64	493.647	1543.65	16.64	700.796	844.728	16.64	991.997	1370.43	16.64	727.291	1140.37	16.68	525.557	1108.93	17.9	719.837	509.618	20.86	1415.97	1650.97	16.64	927.523	1442.22	21.7	947.378	307.843	16.66	1083.95	214.851	19.34	448.893	290.975	23.88	1123.64	529.89	21.66	68.2955	972.149	22.32	1488.09	276.446	26.32	1527.17	1274.6	26.56	506.715	1435.72	26.04	821.929
16.66	492.888	1543.92	16.66	700.916	845.564	16.66	991.345	1370.26	16.66	726.604	1140.39	16.7	528.439	1112.77	17.92	720.035	508.846	20.88	1416.32	1651.51	16.66	928.425	1442.32	21.72	947.312	306.895	16.68	1083.94	214.345	19.36	448.656	290.719	23.9	1123.7	528.679	21.68	68.1492	971.978	22.34	1488.91	274.958	26.34	1526.96	1274.24	26.58	505.513	1436.02	26.06	821.695
16.68	492.585	1544.39	16.68	700.734	846.662	16.68	990.353	1370.08	16.68	725.774	1140.4	16.72	529.245	1114.64	17.94	719.985	508.013	20.9	1417.25	1652.26	16.68	929.167	1442.57	21.74	947.509	306.228	16.7	1084.22	213.944	19.38	447.901	289.849	23.92	1123.09	527.101	21.7	68.0415	971.156	22.36	1489.83	274.124	26.36	1526.8	1274.14	26.6	504.397	1436.08	26.08	821.784
16.7	492.56	1544.92	16.7	699.989	847.709	16.7	989.49	1369.73	16.7	724.835	1140.3	16.74	531.457	1116.88	17.96	720.8	507.301	20.92	1418.17	1653.02	16.7	929.828	1442.58	21.76	947.847	305.932	16.72	1084.12	213.628	19.4	446.991	288.812	23.94	1122.83	525.736	21.72	67.548	970.712	22.38	1490.55	273.391	26.38	1526.93	1274.45	26.62	503.696	1436.04	26.1	822.007
16.72	492.591	1545.74	16.72	699.648	848.807	16.72	988.709	1369.32	16.72	723.911	1139.97	16.76	533.162	1118.07	17.98	721.946	506.171	20.94	1419.34	1652.91	16.72	930.252	1443.04	21.78	948.575	305.936	16.74	1084.19	212.888	19.42	445.961	287.694	23.96	1122.5	525.432	21.74	67.0656	970.731	22.4	1490.7	272.413	26.4	1527.38	1274.39	26.64	502.731	1435.64	26.12	822.502
16.74	492.032	1545.89	16.74	699.439	849.428	16.74	988.06	1368.71	16.74	723.095	1139.75	16.78	532.566	1117.77	18	722.629	505.669	20.96	1419.9	1652.38	16.74	930.84	1443.11	21.8	949.558	305.887	16.76	1084.23	212.239	19.44	445.488	287.037	23.98	1122.3	524.773	21.76	66.8311	970.684	22.42	1490.86	271.259	26.42	1527.8	1274.08	26.66	501.643	1435.76	26.14	822.837
16.76	491.143	1546.29	16.76	699.845	850.195	16.76	987.498	1368.03	16.76	722.291	1139.73	16.8	529.258	1114.76	18.02	722.843	504.977	20.98	1420.63	1652.27	16.76	931.65	1443.52	21.82	950.302	305.241	16.78	1084.24	211.403	19.46	444.91	286.918	24	1122.32	524.217	21.78	66.5778	970.334	22.44	1491.58	270.033	26.44	1527.93	1273.83	26.68	500.209	1435.9	26.16	822.966
16.78	489.977	1546.38	16.78	699.654	851.194	16.78	987.013	1367.26	16.78	721.465	1139.95	16.82	525.099	1112.81	18.04	723.435	503.881	21	1421.13	1652.99	16.78	932.504	1443.77	21.84	950.997	304.687	16.8	1083.97	210.927	19.48	444.051	287.187	24.02	1122.8	522.955	21.8	66.083	969.966	22.46	1492.32	269.183	26.46	1527.85	1273.88	26.7	498.605	1436.08	26.18	823.049
16.8	489.141	1547.02	16.8	699.484	852.68	16.8	986.535	1366.63	16.8	720.625	1140.01	16.84	524.951	1115.44	18.06	724.368	502.402	21.02	1422.09	1654.1	16.8	933.224	1443.96	21.86	951.441	304.217	16.82	1083.5	210.203	19.5	442.78	287.497	24.04	1123.31	522.351	21.82	65.5955	969.739	22.48	1492.49	267.985	26.48	1527.82	1274.08	26.72	497.13	1435.72	26.2	822.891
16.82	488.642	1547.42	16.82	698.774	853.901	16.82	985.953	1366.12	16.82	719.349	1140.71	16.86	525.632	1118.89	18.08	727.31	501.028	21.04	1422.39	1655.17	16.82	933.733	1444.04	21.88	951.871	303.596	16.84	1083.1	209.525	19.52	442.222	287.01	24.06	1123.28	522.001	21.84	65.2674	969.312	22.5	1492.38	266.834	26.5	1528.04	1273.93	26.74	496.145	1435.39	26.22	822.926
16.84	488.462	1547.63	16.84	698.792	854.526	16.84	985.023	1365.92	16.84	718.271	1141.4	16.88	525.759	1121	18.1	729.702	500.045	21.06	1422.99	1655.64	16.84	934.689	1444.31	21.9	952.426	302.951	16.86	1082.62	208.84	19.54	442.297	286.078	24.08	1122.77	521.555	21.86	65.1079	968.748	22.52	1492.7	265.22	26.52	1528.55	1273.65	26.76	495.554	1435.14	26.24	823.05
16.86	488.24	1547.67	16.86	698.755	854.641	16.86	983.98	1365.77	16.86	716.958	1142.29	16.9	525.861	1120.54	18.12	731.425	499.059	21.08	1423.48	1655.84	16.86	935.341	1444.28	21.92	952.955	302.407	16.88	1082.25	208.549	19.56	442.199	285.521	24.1	1122.03	520.743	21.88	64.4527	968.363	22.54	1493.63	264.001	26.54	1529.13	1273.26	26.78	494.642	1435.14	26.26	823.472
16.88	487.555	1547.5	16.88	698.893	855.179	16.88	983.121	1365.46	16.88	715.994	1142.33	16.92	525.091	1119.44	18.14	730.859	498.551	21.1	1424.3	1655.83	16.88	936.172	1444.25	21.94	953.718	302.431	16.9	1082.33	208.609	19.58	441.95	285.027	24.12	1121.53	519.363	21.9	63.5375	968.346	22.56	1494.3	263.093	26.56	1529.51	1273.17	26.8	493.265	1435.02	26.28	823.929
16.9	486.611	1547.55	16.9	698.354	856.255	16.9	982.889	1364.9	16.9	714.967	1142.33	16.94	523.66	1119.79	18.16	730.909	497.972	21.12	1425.16	1656.3	16.9	936.601	1443.47	21.96	954.068	302.25	16.92	1082.14	208.828	19.6	441.352	284.713	24.14	1121.86	517.936	21.92	62.5826	968.231	22.58	1494.06	262.197	26.58	1529.52	1273.3	26.82	491.772	1435.17	26.3	824.137
16.92	485.624	1547.67	16.92	697.475	857.764	16.92	982.873	1363.99	16.92	714.333	1142.33	16.96	521.248	1120.14	18.18	731.34	497.441	21.14	1425.87	1657.15	16.92	937.184	1443.56	21.98	954.442	301.746	16.94	1081.65	208.607	19.62	441.114	283.678	24.16	1122.53	516.528	21.94	62.2321	967.807	22.6	1493.94	261.089	26.6	1529.5	1273.54	26.84	490.529	1435.4	26.32	824.338
16.94	485.098	1548.38	16.94	697.082	858.954	16.94	982.592	1363.09	16.94	713.785	1142.2	16.98	520.13	1121.56	18.2	732.152	496.901	21.16	1426.6	1657.97	16.94	937.785	1443.4	22	954.941	300.935	16.96	1080.79	208.165	19.64	440.432	283.009	24.18	1122.82	515.338	21.96	62.04	968.002	22.62	1493.9	259.629	26.62	1529.88	1273.57	26.86	489.611	1436.03	26.34	824.297
16.96	484.695	1548.92	16.96	697.073	859.413	16.96	981.768	1362.25	16.96	712.979	1142.04	17	520.108	1120.5	18.22	732.627	496.122	21.18	1426.88	1658.56	16.96	938.682	1443.76	22.02	955.628	300.289	16.98	1080.58	207.71	19.66	439.885	282.528	24.2	1122.79	514.212	21.98	61.734	968.495	22.64	1494.34	258.478	26.64	1530.5	1273.56	26.88	488.649	1436.01	26.36	824.264
16.98	484.247	1549.24	16.98	697.624	859.903	16.98	980.814	1361.75	16.98	711.912	1141.78	17.02	520.1	1120.32	18.24	733.256	495.469	21.2	1427.21	1658.62	16.98	939.887	1443.73	22.04	956.553	299.969	17	1080.55	207.549	19.68	439.473	282.506	24.22	1122.56	513.425	22	61.3617	969.222	22.66	1494.37	257.294	26.66	1531.35	1273.6	26.9	487.725	1435.87	26.38	824.144
17	483.455	1548.82	17	697.365	860.634	17	980.152	1361.2	17	710.889	1141.81	17.04	519.525	1119.79	18.26	733.413	494.541	21.22	1427.6	1658.67	17	940.686	1443.36	22.06	957.245	299.968	17.02	1080.78	207.119	19.7	439.313	282.156	24.24	1122.25	512.829	22.02	60.7895	969.081	22.68	1494.41	256.051	26.68	1532.19	1273.78	26.92	486.59	1435.39	26.4	824.134
17.02	482.49	1548.35	17.02	696.793	861.788	17.02	979.527	1360.74	17.02	710.251	1142.02	17.06	518.566	1118.25	18.28	733.733	493.719	21.24	1428.38	1659.09	17.02	941.178	1442.85	22.08	957.947	299.72	17.04	1080.61	206.36	19.72	439.003	281.539	24.26	1122.06	512.281	22.04	60.0208	968.676	22.7	1494.65	254.617	26.7	1532.71	1273.56	26.94	485.475	1435.49	26.42	824.198
17.04	481.709	1548.16	17.04	695.998	862.846	17.04	979.075	1360.2	17.04	709.635	1142.36	17.08	517.112	1118.27	18.3	734.002	492.803	21.26	1429.38	1659.92	17.04	941.525	1441.81	22.1	958.528	299.078	17.06	1080.6	205.445	19.74	438.61	280.922	24.28	1121.29	511.032	22.06	59.3707	968.04	22.72	1494.99	253.564	26.72	1532.93	1273.12	26.96	484.408	1435.5	26.44	824.239
17.06	481.185	1548.73	17.06	695.494	863.59	17.06	978.617	1359.77	17.06	708.959	1142.57	17.1	515.656	1118.78	18.32	733.82	490.574	21.28	1430.41	1660.64	17.06	942.365	1441.38	22.12	959.2	298.201	17.08	1080.5	204.861	19.76	438.164	280.5	24.3	1121.02	509.876	22.08	59.0121	967.695	22.74	1495.11	252.779	26.74	1532.68	1272.83	26.98	483.477	1435.6	26.46	824.223
17.08	480.845	1549.41	17.08	695.483	864.21	17.08	978.213	1359.17	17.08	708.025	1142.67	17.12	514.388	1119.29	18.34	733.221	488.451	21.3	1430.98	1661.03	17.08	943.286	1440.79	22.14	960.196	297.586	17.1	1080.83	204.505	19.78	437.591	280.191	24.32	1120.46	508.907	22.1	58.9194	967.415	22.76	1494.87	251.48	26.76	1532.55	1273.08	27	482.361	1435.77	26.48	824.221
17.1	480.348	1549.88	17.1	695.318	864.848	17.1	977.697	1358.64	17.1	707.158	1142.71	17.14	512.706	1118.63	18.36	732.618	486.126	21.32	1431.18	1661.12	17.1	944.429	1440.95	22.16	961.157	297.021	17.12	1080.89	204	19.8	437.302	279.594	24.34	1120.54	508.526	22.12	58.3431	967.127	22.78	1494.96	249.912	26.78	1532.67	1273.53	27.02	481.111	1435.92	26.5	824.153
17.12	479.672	1550	17.12	695.06	865.719	17.12	976.891	1358.05	17.12	706.549	1142.97	17.16	512.189	1117.29	18.38	732.762	485.204	21.34	1430.84	1661.6	17.12	945.161	1440.44	22.18	961.864	296.607	17.14	1081.06	203.248	19.82	436.944	279.052	24.36	1120.56	507.914	22.14	57.4419	966.621	22.8	1495.05	248.309	26.8	1533.4	1274.08	27.04	479.908	1436.06	26.52	824.175
17.14	478.763	1549.81	17.14	694.408	866.573	17.14	976.135	1357.37	17.14	705.878	1143.12	17.18	511.181	1117.69	18.4	733.205	484.11	21.36	1430.7	1662.5	17.14	946.081	1439.77	22.2	962.303	296.314	17.16	1080.93	202.904	19.84	436.826	278.465	24.38	1120.18	507.242	22.16	56.5013	966.162	22.82	1495.05	247.321	26.82	1534.3	1274.42	27.06	479.015	1435.97	26.54	824.212
17.16	478.021	1549.65	17.16	694.376	867.675	17.16	975.396	1356.77	17.16	705.127	1143.08	17.2	513.032	1115.6	18.42	733.733	483.157	21.38	1430.87	1663.68	17.16	946.311	1438.69	22.22	962.478	296.148	17.18	1080.9	202.79	19.86	436.308	277.73	24.4	1119.85	506.317	22.18	56.1321	965.995	22.84	1494.66	245.954	26.84	1535.13	1274.59	27.08	478.35	1435.93	26.56	824.409
17.18	477.281	1549.48	17.18	694.654	868.732	17.18	975.151	1356	17.18	704.065	1142.79	17.22	514.099	1114.13	18.44	733.71	482.252	21.4	1431.63	1664.4	17.18	946.624	1438.08	22.24	962.819	295.512	17.2	1080.64	202.969	19.88	435.647	277.242	24.42	1119.17	506.048	22.2	55.8641	965.841	22.86	1494.67	244.169	26.86	1535.46	1274.16	27.1	477.556	1435.83	26.58	824.707
17.2	476.82	1549.8	17.2	695.157	869.838	17.2	975.019	1355.47	17.2	703.228	1142.65	17.24	511.457	1113.39	18.46	733.871	481.256	21.42	1432.57	1664.63	17.2	947.304	1437.99	22.26	963.206	294.66	17.22	1080.98	202.94	19.9	435.195	277.006	24.44	1118.65	505.813	22.22	55.6893	965.619	22.88	1495.08	242.903	26.88	1535.74	1273.59	27.12	476.65	1436.19	26.6	824.847
17.22	476.4	1550.28	17.22	695.231	870.347	17.22	974.93	1354.78	17.22	702.505	1142.74	17.26	508.038	1114.24	18.48	733.994	479.847	21.44	1433.27	1664.72	17.22	948.339	1437.71	22.28	963.803	293.758	17.24	1080.91	202.747	19.92	435.111	277.244	24.46	1118.06	505.49	22.24	54.8976	965.36	22.9	1495.35	242.022	26.9	1535.97	1273.49	27.14	475.428	1436.52	26.62	824.679
17.24	475.736	1550.55	17.24	694.824	870.815	17.24	974.466	1354.04	17.24	701.977	1142.91	17.28	504.94	1116.03	18.5	734.56	478.587	21.46	1433.77	1665.12	17.24	949.459	1437.25	22.3	964.652	293.327	17.26	1081.09	202.56	19.94	435.372	277.278	24.48	1117.67	504.035	22.26	54.2329	965.283	22.92	1495.16	241.028	26.92	1536.64	1273.72	27.16	474.074	1436.75	26.64	824.377
17.26	474.816	1550.59	17.26	693.929	871.583	17.26	973.744	1353.22	17.26	701.402	1143.05	17.3	506.279	1115.42	18.52	734.452	477.854	21.48	1433.98	1665.93	17.26	949.824	1436.59	22.32	965.274	293.07	17.28	1080.6	201.926	19.96	436.594	277.1	24.5	1117.17	502.2	22.28	53.454	964.984	22.94	1494.96	239.054	26.94	1537.14	1274.24	27.18	472.779	1436.56	26.66	824.147
17.28	473.708	1550.31	17.28	693.241	872.75	17.28	972.814	1352.74	17.28	700.688	1142.96	17.32	507.579	1114.36	18.54	734.344	477.262	21.5	1434.1	1666.8	17.28	950.32	1436.19	22.34	966.08	292.982	17.3	1080.8	201.733	19.98	437.175	276.742	24.52	1117.61	500.752	22.3	52.8787	964.316	22.96	1494.99	237.3	26.96	1537.51	1274.11	27.2	471.706	1436.41	26.68	824.31
17.3	473.057	1550.24	17.3	693.243	873.781	17.3	972.218	1352.58	17.3	699.646	1142.79	17.34	508.386	1111.98	18.56	734.314	476.13	21.52	1433.96	1667.63	17.3	950.608	1435.53	22.36	966.475	292.489	17.32	1080.82	201.525	20	437.453	276.455	24.54	1118.58	500.247	22.32	52.5402	963.661	22.98	1495.23	236.411	26.98	1537.48	1274.24	27.22	470.664	1436.33	26.7	824.854
17.32	472.814	1550.51	17.32	693.502	874.591	17.32	971.887	1352.38	17.32	698.454	1142.58	17.36	507.517	1111.4	18.58	734.554	474.804	21.54	1434.35	1667.95	17.32	951.8	1435.03	22.38	966.91	291.74	17.34	1083.2	198.484	20.02	436.76	275.793	24.56	1118.72	500.295	22.34	52.0906	963.469	23	1495.36	235.663	27	1537.6	1274.53	27.24	469.766	1436.41	26.72	825.134
17.34	472.633	1550.85	17.34	693.418	875.353	17.34	971.749	1351.82	17.34	697.344	1142.93	17.38	506.541	1111.09	18.6	734.833	473.703	21.56	1434.68	1668.65	17.34	952.78	1434.37	22.4	967.305	290.755	17.36	1085.18	195.109	20.04	436.499	275.272	24.58	1117.59	499.774	22.36	51.6875	963.537	23.02	1495.49	234.434	27.02	1538.26	1275.31	27.26	469.011	1436.81	26.74	825.105
17.36	472.096	1550.98	17.36	693.098	876.25	17.36	971.323	1351	17.36	696.76	1143.63	17.4	506.027	1109.9	18.62	734.942	473.068	21.58	1435.23	1669.38	17.36	953.784	1434.02	22.42	968.032	290.016	17.38	1087.38	191.724	20.06	436.301	275.281	24.6	1116.06	498.264	22.38	51.1869	963.315	23.04	1495.51	232.702	27.04	1539.2	1275.53	27.28	468.466	1437.26	26.76	824.669
17.38	471.262	1550.76	17.38	692.603	877.152	17.38	970.804	1350.1	17.38	696.58	1144.37	17.42	505.362	1106.63	18.64	735.048	472.193	21.6	1435.34	1670.51	17.38	953.931	1433.27	22.44	968.71	289.472	17.4	1087.3	191.11	20.08	436.186	275.608	24.62	1116.13	497.302	22.4	50.5361	962.732	23.06	1495.74	231.615	27.06	1540.38	1275.15	27.3	467.518	1437.46	26.78	824.523
17.4	470.138	1550.56	17.4	692.339	877.902	17.4	970.266	1349.26	17.4	696.682	1144.52	17.44	504.301	1103.71	18.66	734.974	470.991	21.62	1435.68	1671.21	17.4	953.563	1432.14	22.46	969.125	289.279	17.42	1087.62	190.425	20.1	435.831	275.838	24.64	1116.79	497.048	22.42	49.8186	962.25	23.08	1495.64	230.347	27.08	1540.97	1274.5	27.32	466.317	1437.29	26.8	824.61
17.42	469.22	1550.69	17.42	691.932	878.586	17.42	969.842	1348.42	17.42	696.379	1144.28	17.46	502.811	1102.35	18.68	734.734	469.682	21.64	1435.76	1671.82	17.42	953.219	1430.63	22.48	969.482	289.068	17.44	1087.34	189.572	20.12	435.733	275.612	24.66	1116.93	497.285	22.44	49.1787	961.697	23.1	1495.74	229.032	27.1	1541.13	1274.31	27.34	464.984	1437.5	26.82	824.901
17.44	468.633	1551.13	17.44	691.945	879.537	17.44	969.373	1347.93	17.44	695.544	1143.82	17.48	503.002	1102.6	18.7	734.424	468.831	21.66	1436.1	1672.34	17.44	952.95	1429.13	22.5	970.144	288.498	17.46	1087.6	189.055	20.14	435.237	275.348	24.68	1115.81	495.894	22.46	48.7743	961.376	23.12	1495.94	227.566	27.12	1540.81	1274.77	27.36	464.12	1437.87	26.84	825.186
17.46	468.514	1551.73	17.46	691.809	880.694	17.46	969.034	1347.49	17.46	694.191	1143.5	17.5	503.031	1102.75	18.72	733.982	468.054	21.68	1436.56	1673.1	17.46	953.395	1428.38	22.52	970.908	287.7	17.48	1087.7	188.61	20.16	435.045	274.853	24.7	1114.44	494.328	22.48	48.5659	960.983	23.14	1496.34	226.57	27.14	1540.81	1275.24	27.38	463.486	1438.14	26.86	825.404
17.48	468.288	1552.01	17.48	691.267	881.666	17.48	968.449	1347.39	17.48	692.819	1143.46	17.52	503.759	1102.72	18.74	733.682	467.026	21.7	1437.44	1673.82	17.48	953.737	1428	22.54	971.724	287.004	17.5	1088.43	187.986	20.18	434.487	274.606	24.72	1114.67	492.878	22.5	48.0099	960.642	23.16	1496.34	225.434	27.16	1541.36	1275.74	27.4	462.725	1437.97	26.88	825.104
17.5	467.592	1552	17.5	690.68	882.295	17.5	968.073	1346.94	17.5	691.95	1144.07	17.54	505.095	1103.1	18.76	733.256	465.555	21.72	1437.61	1674.77	17.5	954.027	1427.5	22.56	972.343	286.642	17.52	1088.95	187.271	20.2	434.231	274.286	24.74	1117.91	493.607	22.52	47.6801	960.11	23.18	1496	223.775	27.18	1542.11	1276.19	27.42	461.643	1437.82	26.9	824.856
17.52	466.565	1551.71	17.52	690.477	882.833	17.52	967.68	1346.3	17.52	691.733	1145.03	17.56	505.57	1102.31	18.78	732.995	464.354	21.74	1437.51	1675.64	17.52	953.996	1426.56	22.58	972.879	286.342	17.54	1089.25	186.528	20.22	433.528	273.988	24.76	1119.61	493.824	22.54	46.9382	959.736	23.2	1495.93	222.499	27.2	1543.09	1276.65	27.44	460.41	1437.91	26.92	824.704
17.54	465.643	1551.62	17.54	691.069	883.824	17.54	967.422	1345.53	17.54	692.005	1145.85	17.58	506.801	1101.03	18.8	732.433	463.326	21.76	1437.2	1676.68	17.54	953.555	1424.88	22.6	973.144	285.697	17.56	1089.49	185.992	20.24	432.791	273.638	24.78	1119.44	493.747	22.56	46.4694	959.543	23.22	1496.69	221.434	27.22	1543.76	1276.92	27.46	459.377	1438.27	26.94	825.056
17.56	464.95	1551.69	17.56	691.102	884.925	17.56	966.992	1344.9	17.56	692.01	1145.75	17.6	506.892	1098.5	18.82	732.253	462.318	21.78	1437.29	1677.41	17.56	952.692	1423.36	22.62	973.642	285.023	17.58	1090.18	185.817	20.26	431.955	273.252	24.8	1117.07	492.199	22.58	45.8304	958.75	23.24	1497.27	220.574	27.24	1544.43	1276.91	27.48	458.54	1438.88	26.96	825.271
17.58	464.537	1552.2	17.58	690.906	886.12	17.58	966.426	1344.42	17.58	691.386	1145.39	17.62	509.259	1098.22	18.84	731.685	461.208	21.8	1437.43	1677.79	17.58	952.143	1422.34	22.64	974.132	284.275	17.6	1090.81	185.342	20.28	431.233	273.045	24.82	1117.29	491.27	22.6	45.6764	957.971	23.26	1497.83	219.054	27.26	1544.71	1276.81	27.5	457.566	1439.54	26.98	825.206
17.6	464.061	1552.89	17.6	689.937	886.886	17.6	966.165	1343.93	17.6	690.251	1145.11	17.64	510.23	1098.91	18.86	730.81	460.03	21.82	1437.43	1678.22	17.6	951.977	1421.91	22.66	974.644	283.84	17.62	1091.51	184.783	20.3	430.974	272.765	24.84	1118.94	490.549	22.62	45.5902	957.24	23.28	1497.48	217.66	27.28	1545.08	1276.74	27.52	456.613	1439.89	27	825.111
17.62	463.403	1553.17	17.62	689.57	887.628	17.62	966.183	1343.19	17.62	689.058	1145.36	17.66	516.164	1102.44	18.88	729.692	458.926	21.84	1437.4	1678.9	17.62	952.694	1421.6	22.68	975.307	283.435	17.64	1091.55	183.927	20.32	430.577	272.467	24.86	1121.83	490.232	22.64	45.5202	957.128	23.3	1497.45	216.302	27.3	1545.32	1277.05	27.54	455.514	1439.6	27.02	825.221
17.64	462.67	1553.22	17.64	689.722	888.118	17.64	966.315	1342.46	17.64	688.109	1145.7	17.68	526.448	1108.35	18.9	728.973	457.99	21.86	1437.31	1680.12	17.64	952.838	1420.6	22.7	975.992	282.926	17.66	1092.24	183.629	20.34	430.253	272.1	24.88	1123.66	489.795	22.66	44.7629	956.889	23.32	1497.64	215.181	27.32	1545.86	1277.62	27.56	454.679	1439.14	27.04	825.425
17.66	461.902	1552.79	17.66	690.118	888.824	17.66	966.019	1341.7	17.66	687.53	1145.98	17.8	537.287	1114.04	18.92	728.829	457.111	21.88	1437.68	1681.11	17.66	953	1419.38	22.72	976.836	282.448	17.68	1092.28	183.13	20.36	429.569	271.783	24.9	1124.57	489.246	22.68	44.016	956.171	23.34	1498.33	213.831	27.34	1546.46	1278.33	27.58	453.795	1438.97	27.06	825.736
17.68	461.195	1552.63	17.68	690.087	889.778	17.68	965.38	1341.25	17.68	687.234	1146.34	17.82	543.697	1117.75	18.94	728.054	456.317	21.9	1437.92	1681.58	17.68	952.741	1417.77	22.74	977.011	281.594	17.7	1092.64	182.589	20.38	428.932	271.67	24.92	1124.01	488.366	22.7	43.3138	955.639	23.36	1498.88	212.562	27.36	1547.28	1278.83	27.6	453.05	1439.18	27.08	825.719
17.7	460.412	1552.45	17.7	689.468	891.028	17.7	964.532	1340.93	17.7	686.906	1146.75	17.84	544.734	1118.44	18.96	727	455.274	21.92	1438.31	1681.78	17.7	952.707	1416.34	22.76	977.014	281.017	17.72	1092.7	181.657	20.4	428.261	271.747	24.94	1123.81	486.754	22.72	43.4027	954.898	23.38	1499.47	211.481	27.38	1547.5	1279.42	27.62	452.01	1439.66	27.1	825.789
17.72	459.802	1553.04	17.72	688.338	891.895	17.72	964.112	1340.59	17.72	686.257	1147.22	17.86	544.129	1120.24	18.98	726.312	454.116	21.94	1438.04	1682.19	17.72	953.139	1415.21	22.78	976.914	280.556	17.74	1093.36	181.144	20.42	427.881	271.564	24.96	1125.8	485.667	22.74	43.4329	954.737	23.4	1500.46	210.481	27.4	1547.51	1279.95	27.64	450.839	1439.98	27.12	825.937
17.74	459.18	1553.63	17.74	687.8	892.346	17.74	963.888	1340.04	17.74	685.355	1147.56	17.88	544.103	1121.55	19	726.23	453.039	21.96	1438.35	1682.17	17.74	952.874	1414.25	22.8	977.423	280.163	17.76	1094.02	180.594	20.44	427.743	270.948	24.98	1128.06	485.13	22.76	43.4393	954.399	23.42	1501.43	209.192	27.42	1547.43	1280.51	27.66	449.517	1440.12	27.14	826.504
17.76	458.437	1554.22	17.76	687.287	892.547	17.76	964.09	1339.46	17.76	684.516	1147.81	17.9	541.757	1123.48	19.02	725.659	452.075	21.98	1438.44	1682.52	17.76	952.31	1413.41	22.82	978.173	279.593	17.78	1094.54	179.991	20.46	427.38	270.305	25	1129.77	484.868	22.78	43.0844	954.338	23.44	1501.66	207.761	27.44	1547.81	1280.82	27.68	448.457	1440.12	27.16	827.061
17.78	457.638	1554.07	17.78	687.719	893.503	17.78	964.225	1338.87	17.78	683.875	1148.07	17.92	539.619	1124.94	19.04	724.28	451.204	22	1438.78	1682.56	17.78	951.369	1412.02	22.84	978.986	278.77	17.8	1094.94	179.371	20.48	427.269	269.289	25.02	1128.93	484.34	22.8	42.7787	953.718	23.46	1501.41	206.451	27.46	1548.64	1281.08	27.7	447.651	1440.2	27.18	827.148
17.8	456.872	1553.98	17.8	687.65	894.901	17.8	964.137	1338.39	17.8	683.314	1148.28	17.94	536.962	1127.65	19.06	723.266	450.329	22.02	1438.75	1683.16	17.8	951.094	1410.41	22.86	979.403	278.326	17.82	1094.86	178.835	20.5	426.458	269.152	25.04	1128.13	483.53	22.82	42.6305	952.88	23.48	1501.48	205.329	27.48	1549.33	1281.07	27.72	446.951	1440.41	27.2	826.831
17.82	456.33	1553.98	17.82	687.2	896.243	17.82	963.653	1337.71	17.82	682.659	1148.6	17.96	533.85	1124.49	19.08	722.68	449.355	22.04	1438.92	1683.35	17.82	951.314	1408.98	22.88	979.498	278.07	17.84	1094.99	178.545	20.52	426.312	268.896	25.06	1127.62	483.321	22.84	42.7528	952.105	23.5	1502.3	204.19	27.5	1549.86	1281.27	27.74	446.185	1440.62	27.22	826.603
17.84	455.715	1554.43	17.84	686.344	896.767	17.84	963.138	1336.97	17.84	681.875	1149.05	17.98	532.427	1120.61	19.1	722.193	448.175	22.06	1438.6	1683.73	17.84	951.006	1408.04	22.9	979.615	277.847	17.86	1095.62	178.146	20.54	425.535	269.283	25.08	1128.53	483.664	22.86	42.4575	951.558	23.52	1503.19	202.96	27.52	1549.87	1281.88	27.76	445.071	1440.75	27.24	826.515
17.86	455.119	1554.9	17.86	685.532	896.803	17.86	962.851	1336.21	17.86	680.893	1149.7	18	531.111	1115.93	19.12	721.373	446.919	22.08	1438.42	1684.36	17.86	951.229	1407.76	22.92	979.859	277.409	17.88	1096.7	177.72	20.56	425.153	269.098	25.1	1129.36	483.62	22.88	41.9847	951.366	23.54	1503.64	201.64	27.54	1550.03	1282.83	27.78	443.778	1440.8	27.26	826.71
17.88	454.32	1555.33	17.88	685.432	897.439	17.88	962.903	1335.67	17.88	680.016	1150.45	18.02	532.75	1117.27	19.14	720.525	445.626	22.1	1438.17	1685.25	17.88	950.883	1407.33	22.94	980.475	276.728	17.9	1097.69	177.193	20.58	424.656	268.738	25.12	1130.63	483.492	22.9	41.5836	950.868	23.56	1503.99	200.378	27.56	1550.18	1283.61	27.8	442.351	1440.83	27.28	827.02
17.9	453.519	1555.39	17.9	685.329	898.64	17.9	962.982	1335.29	17.9	679.394	1150.97	18.04	533.949	1119.04	19.16	719.612	444.601	22.12	1438.3	1686.14	17.9	950.708	1406.71	22.96	980.958	275.994	17.92	1098.08	176.41	20.6	424.294	268.209	25.14	1130.67	482.261	22.92	41.7606	950.027	23.58	1504.76	199.307	27.58	1550.55	1283.51	27.82	441.226	1440.76	27.3	827.537
17.92	452.585	1555.22	17.92	685.452	900.276	17.92	963.023	1334.82	17.92	679.101	1151.52	18.06	534.476	1121.07	19.18	718.49	443.803	22.14	1438.48	1687.29	17.92	949.78	1405.3	22.98	981.193	275.377	17.94	1098.31	175.986	20.62	424.173	267.665	25.16	1130.48	480.507	22.94	42.0792	949.193	23.6	1505.84	198.431	27.6	1550.84	1283.2	27.84	440.454	1440.52	27.32	827.655
17.94	451.79	1554.85	17.94	684.94	901.268	17.94	962.836	1334.28	17.94	678.949	1151.98	18.08	534.505	1122.5	19.2	717.736	443.21	22.16	1438.33	1688.03	17.94	949.044	1403.58	23	981.414	274.9	17.96	1098.45	176.023	20.64	423.542	267.301	25.18	1130.32	478.478	22.96	41.774	948.322	23.62	1506.71	197.329	27.62	1551.19	1283.03	27.86	440.111	1440.48	27.34	827.618
17.96	451.211	1554.59	17.96	684.656	901.193	17.96	962.648	1334	17.96	679.13	1152.26	18.1	539.014	1121.74	19.22	717.151	442.119	22.18	1438.84	1688.89	17.96	947.969	1403.19	23.02	981.87	274.589	17.98	1098.76	176.222	20.66	422.935	267.262	25.2	1130.78	477.006	22.98	41.4342	948.086	23.64	1507.49	196.062	27.64	1551.54	1283.74	27.88	439.709	1440.53	27.36	827.442
17.98	450.808	1554.89	17.98	684.513	900.669	17.98	962.226	1333.79	17.98	679.172	1152.35	18.12	543.628	1120.68	19.24	716.093	440.759	22.2	1438.44	1689.32	17.98	947.187	1403.26	23.04	982.574	274.157	18	1099.31	175.993	20.68	422.328	267.093	25.22	1131.39	476.91	23	41.4135	947.529	23.66	1508.7	195.095	27.66	1552.05	1284.62	27.9	438.896	1440.65	27.38	827.573
18	450.324	1555.58	18	684.974	900.606	18	962.227	1333.47	18	678.838	1152.25	18.14	548.355	1119.12	19.26	714.857	439.446	22.22	1438.46	1689.87	18	946.737	1403.52	23.06	983.34	273.468	18.02	1099.81	175.282	20.7	422.245	266.656	25.24	1131.1	477.147	23.02	42.0818	947.203	23.68	1510.11	194.522	27.68	1552.58	1285.33	27.92	437.682	1440.59	27.4	827.998
18.02	449.682	1556.26	18.02	685.268	901.585	18.02	962.18	1332.89	18.02	677.816	1152.46	18.16	548.241	1119.79	19.28	713.791	438.766	22.24	1437.83	1690.42	18.02	947.305	1402.63	23.08	984.034	272.644	18.04	1100.16	174.731	20.72	422.17	265.695	25.26	1130.82	476.779	23.04	43.0032	946.446	23.7	1511.29	193.829	27.7	1552.69	1285.68	27.94	436.627	1440.53	27.42	828.31
18.04	448.99	1556.51	18.04	684.913	902.998	18.04	962.55	1332.06	18.04	676.806	1152.97	18.18	548.128	1121.12	19.3	713.312	437.995	22.26	1437.9	1691.14	18.04	947.943	1402.1	23.1	984.437	271.994	18.06	1100.42	174.38	20.74	421.676	265.06	25.28	1130.77	475.663	23.06	43.6149	945.895	23.72	1511.98	192.715	27.72	1552.47	1285.99	27.96	435.932	1440.76	27.44	828.536
18.06	448.438	1556.29	18.06	683.532	904.063	18.06	962.636	1331.25	18.06	676.268	1153.94	18.2	548.541	1123.16	19.32	712.867	437.287	22.28	1437.61	1692.19	18.06	948.586	1402.1	23.12	984.416	271.639	18.08	1100.89	174.002	20.76	420.781	264.722	25.3	1131.39	474.016	23.08	44.1623	945.707	23.74	1512.76	191.313	27.74	1552.23	1286.58	27.98	435.299	1440.88	27.46	828.348
18.08	447.796	1556.15	18.08	682.587	904.68	18.08	962.767	1330.5	18.08	676.126	1154.71	18.22	549.499	1124.36	19.34	712.178	436.6	22.3	1437.38	1693.07	18.08	948.243	1401.87	23.14	984.407	271.384	18.1	1101.58	173.584	20.78	419.926	264.855	25.32	1131.66	472.953	23.1	43.9	945.132	23.76	1513.75	190.353	27.76	1552.19	1287.13	28	434.519	1440.74	27.48	828.292
18.1	447.095	1556.41	18.1	682.2	904.683	18.1	962.706	1330.01	18.1	676.093	1155.15	18.24	545.914	1128.74	19.36	711.06	435.964	22.32	1437.47	1693.72	18.1	947.865	1401.17	23.16	984.905	271.236	18.12	1102.26	173.153	20.8	419.153	264.976	25.34	1131.33	472.262	23.12	44.3584	944.624	23.78	1515.31	189.33	27.78	1552.16	1287.52	28.02	433.801	1440.33	27.5	828.582
18.12	446.238	1557.05	18.12	682.574	905.167	18.12	962.62	1329.57	18.12	675.703	1155.17	18.26	540.991	1133.1	19.38	710.116	435.031	22.34	1437.54	1693.88	18.12	947.2	1399.75	23.18	985.845	270.945	18.14	1102.62	173.014	20.82	418.651	265.113	25.36	1130.32	471.442	23.14	44.2622	943.63	23.8	1517.14	188.496	27.8	1552.51	1287.8	28.04	433.055	1439.9	27.52	828.915
18.14	445.589	1557.85	18.14	682.338	906.055	18.14	962.346	1329.08	18.14	674.978	1155.48	18.28	535.405	1138.21	19.4	709.759	433.954	22.36	1437.08	1693.78	18.14	947.375	1398.62	23.2	986.672	270.328	18.16	1102.92	172.504	20.84	418.323	264.796	25.38	1129.2	469.836	23.16	45.1377	943.086	23.82	1518.99	187.621	27.82	1553.15	1288.43	28.06	432.159	1439.67	27.54	829.343
18.16	444.908	1558.06	18.16	681.785	907.661	18.16	962.181	1328.67	18.16	674.151	1156.12	18.3	534.994	1139.98	19.42	709.657	433.233	22.38	1436.32	1694.3	18.16	947.637	1397.27	23.22	987.043	269.593	18.18	1103.35	171.922	20.86	418.168	263.886	25.4	1129.23	467.929	23.18	45.4213	942.689	23.84	1520.32	187.138	27.84	1553.66	1288.79	28.08	430.806	1439.35	27.56	829.357
18.18	444.362	1558.14	18.18	681.117	908.578	18.18	961.849	1328.21	18.18	673.623	1156.9	18.32	534.951	1141.25	19.44	709.001	432.523	22.4	1435.49	1695.21	18.18	948.402	1396.5	23.24	987.013	269.002	18.2	1103.98	171.284	20.88	418.138	262.814	25.42	1130.66	467.343	23.2	45.5117	942.191	23.86	1521.19	186.235	27.86	1553.55	1288.96	28.1	429.436	1439.15	27.58	829.531
18.2	443.795	1558.11	18.2	680.205	908.918	18.2	961.813	1327.71	18.2	673.259	1157.57	18.34	534.351	1142.43	19.46	707.961	431.624	22.42	1435.15	1696.57	18.2	948.941	1395.77	23.26	987.031	268.725	18.22	1104.65	171.177	20.9	418.031	261.718	25.44	1132.06	467.937	23.22	46.2132	942.148	23.88	1522.11	185.264	27.88	1553.14	1289.02	28.12	428.251	1438.76	27.6	829.446
18.22	443.26	1558.52	18.22	679.588	909.377	18.22	961.392	1327.05	18.22	672.804	1157.9	18.36	532.743	1143.31	19.48	707.229	430.501	22.44	1434.91	1697.31	18.22	949.637	1395.5	23.28	987.395	268.489	18.24	1104.92	171.093	20.92	417.497	261.448	25.46	1132.12	468.345	23.24	47.0978	941.727	23.9	1523.18	184.29	27.9	1552.83	1289.99	28.14	427.7	1438.51	27.62	829.734
18.24	442.715	1559.19	18.24	679.054	910.478	18.24	960.996	1326.47	18.24	672.051	1158.29	18.38	531.578	1145.3	19.5	706.929	429.524	22.46	1435.02	1697.44	18.24	950.152	1394.92	23.3	988.087	268.237	18.26	1105.56	170.966	20.94	416.295	261.549	25.48	1130.7	467.68	23.26	48.6394	941.608	23.92	1524.58	183.734	27.92	1552.67	1291.18	28.16	427.101	1438.14	27.64	829.991
18.26	441.917	1559.87	18.26	679.106	912.162	18.26	960.809	1326.11	18.26	671.153	1158.8	18.4	531.942	1148	19.52	706.403	428.843	22.48	1434.24	1697.56	18.26	950.478	1394.08	23.32	988.86	267.934	18.28	1106.29	170.782	20.96	415.15	261.844	25.5	1129.53	466.211	23.28	48.5708	941.037	23.94	1525.98	183.16	27.94	1553.08	1291.78	28.18	426.07	1437.97	27.66	830.561
18.28	441.08	1560.25	18.28	678.954	913.498	18.28	960.628	1325.74	18.28	670.377	1159.77	18.42	533.231	1150.77	19.54	705.836	428.063	22.5	1433.06	1698	18.28	950.122	1393.26	23.34	989.535	267.561	18.3	1107.13	170.315	20.98	414.594	261.835	25.52	1129.89	464.939	23.3	48.1645	940.55	23.96	1526.83	182.666	27.96	1553.88	1291.18	28.2	424.481	1437.83	27.68	830.88
18.3	440.161	1560.38	18.3	678.325	914.002	18.3	960.962	1325.22	18.3	669.637	1160.49	18.44	534.587	1152.1	19.56	705.228	427.282	22.52	1431.89	1698.92	18.3	950.057	1392.26	23.36	989.888	266.946	18.32	1107.65	169.808	21	414.631	261.357	25.54	1131.53	463.568	23.32	48.5868	940.038	23.98	1527.26	182.155	27.98	1554.56	1290.44	28.22	422.947	1437.73	27.7	830.893
18.32	439.44	1560.69	18.32	677.392	914.273	18.32	960.878	1324.55	18.32	669.103	1160.9	18.46	534.644	1152.09	19.58	704.799	426.291	22.54	1431.77	1699.94	18.32	950.335	1391.56	23.38	990.095	266.563	18.34	1107.88	169.42	21.02	414.685	260.678	25.56	1132.82	462.561	23.34	49.4649	939.655	24	1527.41	181.787	28	1554.63	1290.35	28.24	421.964	1437.51	27.72	830.762
18.34	439.132	1561.31	18.34	676.501	914.659	18.34	961.078	1323.94	18.34	668.212	1160.85	18.48	532.913	1151.96	19.6	704.361	425.404	22.56	1431.67	1700.71	18.34	951.362	1390.64	23.4	990.057	266.204	18.36	1108.03	169.347	21.04	414.221	260.181	25.58	1132.34	461.952	23.36	50.3015	939.335	24.02	1528	180.973	28.02	1554.48	1290.98	28.26	421.309	1436.98	27.74	831.075
18.36	438.943	1561.95	18.36	676.184	915.784	18.36	960.765	1323.35	18.36	666.917	1161.21	18.5	530.777	1153.39	19.62	704.179	424.583	22.58	1431.23	1701.2	18.36	952.296	1390.04	23.42	990.45	266.122	18.38	1108.34	169.125	21.06	413.465	259.894	25.6	1131.59	461.642	23.38	50.2725	938.832	24.04	1528.91	179.939	28.04	1553.97	1291.88	28.28	420.662	1436.18	27.76	831.665
18.38	438.766	1562.52	18.38	675.987	917.248	18.38	960.389	1322.87	18.38	665.567	1162.01	18.52	529.443	1156.08	19.64	704.189	423.981	22.6	1430.88	1701.91	18.38	958.956	1391.99	23.44	991.171	265.791	18.4	1108.92	168.514	21.08	412.667	259.809	25.62	1132.04	460.882	23.4	50.4969	938.636	24.06	1529.79	178.749	28.06	1553.2	1293.06	28.3	419.919	1435.56	27.78	832.518
18.4	438.273	1562.85	18.4	675.786	918.45	18.4	960.196	1322.4	18.4	664.729	1163.31	18.54	529.711	1159.16	19.66	703.926	423.496	22.62	1430.48	1702.38	18.4	965.425	1394.2	23.46	991.987	265.266	18.42	1109.82	167.773	21.1	412.266	259.565	25.64	1133.77	459.315	23.42	50.6712	938.171	24.08	1530.52	177.886	28.08	1552.57	1294.64	28.32	418.655	1435.25	27.8	832.726
18.42	437.581	1563.1	18.42	675.259	919.165	18.42	960.433	1321.92	18.42	664.484	1164.24	18.56	530.175	1160.75	19.68	703.391	422.869	22.64	1430	1702.98	18.42	971.423	1396.5	23.48	992.452	264.67	18.44	1110.7	167.122	21.12	412.039	259.217	25.66	1134.81	457.756	23.44	51.3173	937.656	24.1	1531.02	177.083	28.1	1552.55	1295.7	28.34	417.326	1434.96	27.82	832.681
18.44	436.888	1563.41	18.44	674.606	919.617	18.44	960.682	1321.2	18.44	664.309	1164.57	18.58	529.846	1161.6	19.7	702.948	421.904	22.66	1429.22	1703.12	18.44	971.563	1395.96	23.5	992.344	263.895	18.46	1111.01	166.446	21.14	411.308	258.959	25.68	1134.87	457.002	23.46	52.1314	937.094	24.12	1531.88	176.333	28.12	1553.21	1295.99	28.36	415.983	1434.49	27.84	832.349
18.46	436.295	1564.07	18.46	673.901	920.453	18.46	961.232	1320.08	18.46	663.601	1164.51	18.6	528.803	1161.83	19.72	702.854	420.884	22.68	1428.02	1703.27	18.46	971.146	1395.4	23.52	992.346	263.109	18.48	1110.97	165.992	21.16	410.357	258.964	25.7	1134.48	456.613	23.48	52.9979	936.765	24.14	1532.87	175.353	28.14	1553.61	1295.79	28.38	414.926	1434.15	27.86	832.504
18.48	435.814	1564.97	18.48	673.239	921.647	18.48	961.347	1319.05	18.48	662.373	1164.78	18.62	526.717	1162.81	19.74	702.999	420.166	22.7	1427.12	1703.58	18.48	970.86	1394.89	23.54	992.553	262.108	18.5	1110.83	165.61	21.18	409.498	258.761	25.72	1135.87	455.839	23.5	53.3335	936.346	24.16	1533.91	174.701	28.16	1553.3	1295.75	28.4	414.156	1433.75	27.88	833.225
18.5	435.423	1565.84	18.5	672.57	922.697	18.5	961.92	1317.48	18.5	660.997	1165.54	18.64	525.154	1164.53	19.76	703.065	419.745	22.72	1426.46	1704.08	18.5	970.716	1394.46	23.56	993.119	261.368	18.52	1111.69	165.957	21.2	409.126	258.227	25.74	1137.91	454.134	23.52	53.4268	935.421	24.18	1534.43	173.9	28.18	1552.63	1296.17	28.42	413.516	1433.25	27.9	833.802
18.52	435.091	1566.44	18.52	672.073	923.233	18.52	962.055	1316	18.52	659.95	1166.51	18.66	524.124	1166.36	19.78	702.781	418.931	22.74	1426.79	1705.01	18.52	971.286	1394.11	23.58	993.584	261.021	18.54	1112.34	165.762	21.22	408.585	257.694	25.76	1138.87	452.057	23.54	53.6709	934.828	24.2	1534.91	173.019	28.2	1551.74	1297.02	28.44	412.903	1432.6	27.92	834.18
18.54	434.741	1566.7	18.54	671.762	923.478	18.54	962.458	1314.33	18.54	659.39	1167.17	18.68	523.368	1167.11	19.8	702.433	417.797	22.76	1427.59	1705.82	18.54	972.147	1393.48	23.6	993.954	261.175	18.56	1112.86	165.3	21.24	407.944	257.236	25.78	1137.97	450.392	23.56	54.1664	934.548	24.22	1535.29	172.127	28.22	1551.33	1297.89	28.46	411.901	1432.36	27.94	833.91
18.56	434.223	1566.9	18.56	671.456	924.271	18.56	962.574	1313.54	18.56	658.634	1167.6	18.7	521.762	1167.16	19.82	702.216	416.67	22.78	1427.61	1706.15	18.56	972.963	1392.76	23.62	994.222	261.421	18.58	1114.86	163.747	21.26	407.318	257.115	25.8	1136.45	449.912	23.58	54.676	934.434	24.24	1535.91	171.378	28.24	1550.69	1298.49	28.48	410.822	1431.98	27.96	833.564
18.58	433.798	1567.48	18.58	670.87	925.448	18.58	962.636	1312.95	18.58	657.757	1168.01	18.72	519.577	1167.49	19.84	702.527	416.125	22.8	1426.82	1706.11	18.58	973.777	1392.22	23.64	994.737	261.296	18.6	1117.19	162.65	21.28	407.268	256.649	25.82	1136.39	449.78	23.6	55.1155	933.666	24.26	1536.54	171.004	28.26	1550.05	1298.66	28.5	409.806	1431.3	0	0
18.6	433.533	1568.45	18.6	669.907	926.716	18.6	962.549	1312.6	18.6	656.842	1168.73	18.74	517.586	1168.56	19.86	702.71	415.506	22.82	1425.42	1706.14	18.6	974.636	1391.7	23.66	995.351	260.837	18.62	1119.25	161.775	21.3	407.26	255.894	25.84	1137.56	449.165	23.62	55.1845	932.81	24.28	1537.15	170.176	28.28	1549.42	1299.68	28.52	409.037	1430.29	0	0
18.62	433.372	1569.4	18.62	669.244	927.495	18.62	962.55	1311.92	18.62	656.287	1169.48	18.76	515.789	1169.78	19.88	702.763	414.485	22.84	1424.59	1706.53	18.62	974.567	1391.35	23.68	995.821	259.975	18.64	1119.23	161.648	21.32	406.733	255.18	25.86	1138.65	448.132	23.64	55.2745	932.334	24.3	1537.46	169.096	28.3	1549.47	1300.81	0	0	0	0	0
18.64	433.01	1569.95	18.64	668.823	928.146	18.64	962.658	1311.52	18.64	655.628	1169.64	18.78	513.917	1170.65	19.9	702.785	413.091	22.86	1424.65	1707.24	18.64	973.326	1390.76	23.7	995.963	259.138	18.66	1119.23	161.24	21.34	405.599	254.789	25.88	1139.29	447.151	23.66	55.3054	932.233	24.32	1537.9	168.239	28.32	1550.32	1302.27	0	0	0	0	0
18.66	432.368	1570.27	18.66	668.816	928.888	18.66	962.933	1310.85	18.66	654.663	1169.52	18.8	512.023	1171.76	19.92	703.206	412.022	22.88	1425.2	1708	18.66	971.776	1390.57	23.72	995.919	258.344	18.68	1119.42	160.65	21.36	404.392	255.322	25.9	1138.9	446.072	23.68	55.5034	931.574	24.34	1538.22	167.68	28.34	1550.2	1301.02	0	0	0	0	0
18.68	431.768	1570.78	18.68	668.337	929.722	18.68	963.198	1310.39	18.68	653.226	1169.68	18.82	510.313	1172.75	19.94	703.65	411.322	22.9	1425.25	1708.25	18.68	971.847	1390.9	23.74	995.988	258.048	18.7	1119.53	160.16	21.38	403.587	255.626	25.92	1138.39	444.519	23.7	55.1554	930.54	24.36	1538.79	167.095	28.36	1549.83	1301.43	0	0	0	0	0
18.7	431.405	1571.56	18.7	667.52	930.31	18.7	963.46	1309.79	18.7	651.824	1170.47	18.84	508.48	1173.35	19.96	703.777	410.895	22.92	1424.93	1708.44	18.7	971.99	1390.88	23.76	996.27	257.917	18.72	1119.55	159.689	21.4	403.283	255.377	25.94	1138.54	442.989	23.72	54.8899	929.527	24.38	1539.1	166.206	28.38	1548.44	1301.82	0	0	0	0	0
18.72	431.406	1572.61	18.72	666.713	930.894	18.72	963.604	1309.47	18.72	650.7	1171.54	18.86	506.982	1173.55	19.98	703.984	410.082	22.94	1424	1708.45	18.72	972.849	1390.83	23.78	996.726	257.763	18.74	1119.68	159.367	21.42	403.069	254.345	25.96	1138.65	442.698	23.74	55.222	929.108	24.4	1539.37	165.22	28.4	1547.95	1304.27	0	0	0	0	0
18.74	431.492	1573.75	18.74	666.329	931.314	18.74	963.672	1309.18	18.74	650.046	1172.11	18.88	505.683	1173.48	20	704.517	409.073	22.96	1423	1709.02	18.74	973.518	1390.47	23.8	997.377	257.394	18.76	1119.79	159.104	21.44	403.053	253.235	25.98	1138.57	442.796	23.76	55.8345	928.749	24.42	1539.5	164.283	28.42	1547.25	1304.86	0	0	0	0	0
18.76	431.488	1574.54	18.76	665.973	931.983	18.76	963.707	1308.69	18.76	649.536	1172.64	18.9	504.212	1173.62	20.02	705.344	407.895	22.98	1422.07	1709.86	18.76	975.087	1389.96	23.82	997.807	256.825	18.78	1119.74	159.213	21.46	402.421	252.553	26	1138.03	442.879	23.78	56.2062	928.361	24.44	1539.73	163.446	28.44	1547.28	1305.09	0	0	0	0	0
18.78	431.256	1575.05	18.78	665.485	932.866	18.78	963.736	1308.03	18.78	648.835	1173.01	18.92	502.085	1173.74	20.04	705.616	407.234	23	1421.63	1710.44	18.78	975.561	1389.14	23.84	998.191	256.06	18.8	1119.73	159.375	21.48	401.688	252.281	26.02	1137.62	441.649	23.8	55.8432	927.787	24.46	1539.6	162.457	28.46	1547.75	1305.62	0	0	0	0	0
18.8	430.707	1575.35	18.8	665.123	934.182	18.8	963.634	1307.24	18.8	647.704	1173.51	18.94	499.936	1174.17	20.06	705.552	406.267	23.02	1421.81	1711.23	18.8	975.81	1388.43	23.86	998.348	255.228	18.82	1119.92	158.875	21.5	400.542	252.261	26.04	1138.19	440.305	23.82	55.6745	927.428	24.48	1539.46	161.948	28.48	1547.86	1305.9	0	0	0	0	0
18.82	430.085	1575.96	18.82	664.393	935.231	18.82	963.467	1306.42	18.82	646.242	1173.44	18.96	498.128	1174.25	20.08	705.679	405.309	23.04	1422.18	1711.92	18.82	976.878	1388.16	23.88	998.732	254.798	18.84	1120.18	157.919	21.52	399.845	251.952	26.06	1138.66	438.664	23.84	55.5879	926.843	24.5	1539.21	161.291	28.5	1547.36	1306.49	0	0	0	0	0
18.84	429.512	1576.76	18.84	663.827	935.895	18.84	963.63	1305.76	18.84	644.747	1173.43	18.98	496.96	1174.21	20.1	706.582	403.946	23.06	1421.91	1712.65	18.84	979.516	1388.61	23.9	999.106	254.652	18.86	1120.13	156.925	21.54	399.403	251.488	26.08	1139.2	437.82	23.86	55.7195	926.715	24.52	1539.33	160.897	28.52	1546.25	1306.81	0	0	0	0	0
18.86	429.413	1577.69	18.86	662.785	936.145	18.86	963.802	1305.11	18.86	643.612	1173.72	19	495.481	1174.03	20.12	707.878	403.018	23.08	1421.51	1712.62	18.86	982.297	1388.7	23.92	999.669	254.589	18.88	1119.95	156.497	21.56	399.256	251.078	26.1	1138.99	437.232	23.88	56.0409	926.113	24.54	1539.47	160.307	0	0	0	0	0	0	0	0
18.88	429.447	1578.3	18.88	662.215	936.602	18.88	964.023	1304.8	18.88	642.797	1174.63	19.02	493.985	1174.27	20.14	708.453	402.278	23.1	1420.6	1712.42	18.88	984.085	1388.55	23.94	1000.2	254.085	18.9	1120	156.502	21.58	399.224	250.918	26.12	1138.18	436.997	23.9	56.223	925.626	24.56	1539.08	159.547	0	0	0	0	0	0	0	0
18.9	429.575	1578.78	18.9	661.584	937.446	18.9	964.169	1304.61	18.9	641.947	1175.22	19.04	492.126	1174.74	20.16	708.538	401.658	23.12	1420.51	1712.3	18.9	984.492	1387.77	23.96	1000.44	253.225	18.92	1120.23	156.523	21.6	398.74	250.904	26.14	1137.32	436.513	23.92	56.4283	924.925	24.58	1538.31	158.608	0	0	0	0	0	0	0	0
18.92	429.237	1579.17	18.92	661.685	938.729	18.92	964.294	1304.23	18.92	640.859	1175.25	19.06	490.129	1174.71	20.18	708.765	400.924	23.14	1420.52	1713.28	18.92	983.966	1386.75	23.98	1000.49	252.213	18.94	1120.4	156.041	21.62	398.111	250.312	26.16	1136.09	435.536	23.94	55.7518	924.547	0	0	0	0	0	0	0	0	0	0	0
18.94	428.644	1579.86	18.94	661.586	939.68	18.94	964.398	1303.64	18.94	639.596	1174.9	19.08	488.407	1174.99	20.2	709.736	399.615	23.16	1420.52	1714.46	18.94	984.324	1386.1	24	1000.46	251.432	18.96	1120.36	155.325	21.64	397.107	250	26.18	1136.18	434.464	23.96	56.0249	925.398	0	0	0	0	0	0	0	0	0	0	0
18.96	428.364	1581.01	18.96	661.186	940.217	18.96	964.066	1302.76	18.96	638.483	1174.85	19.1	486.776	1175.4	20.22	710.769	398.452	23.18	1420.45	1715.74	18.96	985.119	1385.38	24.02	1000.63	251.069	18.98	1120.16	154.63	21.66	396.276	250.073	26.2	1136.29	433.608	23.98	56.2608	926.025	0	0	0	0	0	0	0	0	0	0	0
18.98	428.144	1582.02	18.98	660.141	940.666	18.98	964.127	1301.98	18.98	637.497	1175.41	19.12	485.815	1175.58	20.24	711.517	397.543	23.2	1419.81	1715.77	18.98	986.726	1385.26	24.04	1000.78	251.006	19	1120.03	154.06	21.68	395.802	250.14	26.22	1137.17	432.672	24	57.0138	926.689	0	0	0	0	0	0	0	0	0	0	0
19	428.331	1582.76	19	659.728	941.613	19	964.192	1301.35	19	636.629	1175.96	19.14	484.772	1175.14	20.26	712.197	396.761	23.22	1419.71	1715.68	19	988.008	1385.07	24.06	1001.26	250.914	19.02	1119.31	153.581	21.7	395.889	249.584	26.24	1136.88	431.719	24.02	57.0865	926.129	0	0	0	0	0	0	0	0	0	0	0
19.02	428.033	1583.06	19.02	659.678	942.883	19.02	964.474	1300.95	19.02	635.417	1176.48	19.16	483.742	1173.6	20.28	712.86	395.543	23.24	1419.55	1715.76	19.02	989.611	1384.99	24.08	1001.86	250.531	19.04	1118.83	152.894	21.72	396.22	247.901	26.26	1136.07	430.068	24.04	56.7131	926.013	0	0	0	0	0	0	0	0	0	0	0
19.04	427.891	1583.43	19.04	659.778	943.832	19.04	964.618	1300.53	19.04	634.215	1176.81	19.18	482.393	1173.22	20.3	713.637	394.262	23.26	1419.96	1716.67	19.04	990.864	1384.59	24.1	1002.45	249.615	19.06	1118.29	152.293	21.74	395.991	246.856	26.28	1135.13	428.882	24.06	56.4657	925.376	0	0	0	0	0	0	0	0	0	0	0
19.06	427.631	1584.07	19.06	659.272	944.236	19.06	964.732	1300.1	19.06	632.991	1177.03	19.2	480.617	1173.2	20.32	714.797	393.387	23.28	1420.05	1717.33	19.06	991.592	1384.12	24.12	1002.77	248.687	19.08	1118.26	151.35	21.76	395.025	246.449	26.3	1134.68	427.952	24.08	56.5836	924.72	0	0	0	0	0	0	0	0	0	0	0
19.08	427.397	1584.89	19.08	658.734	944.515	19.08	964.814	1299.58	19.08	631.967	1176.87	19.22	478.478	1174.12	20.34	716.16	392.985	23.3	1419.87	1717.99	19.08	991.973	1383.62	24.14	1002.82	247.812	19.1	1118.79	150.591	21.78	393.753	246.601	26.32	1134.51	427.148	24.1	56.82	923.871	0	0	0	0	0	0	0	0	0	0	0
19.1	427.5	1585.96	19.1	658.198	945.112	19.1	964.666	1299.21	19.1	630.708	1176.44	19.24	476.186	1174.8	20.36	716.788	391.858	23.32	1419.66	1718.41	19.1	992.412	1383.04	24.16	1003.04	247.327	19.12	1119.17	149.7	21.8	393.017	246.727	26.34	1133.77	425.885	24.12	56.523	923.864	0	0	0	0	0	0	0	0	0	0	0
19.12	427.473	1586.76	19.12	657.75	946.153	19.12	964.606	1298.81	19.12	629.591	1176.03	19.26	475.045	1175.03	20.38	716.99	390.535	23.34	1419.63	1718.97	19.12	993.064	1382.51	24.18	1003.17	246.641	19.14	1119.06	149.076	21.82	392.963	246.304	26.36	1132.55	424.256	24.14	55.5658	923.745	0	0	0	0	0	0	0	0	0	0	0
19.14	427.072	1587.28	19.14	657.652	947.144	19.14	964.694	1298.44	19.14	628.525	1176.04	19.28	474.84	1174.62	20.4	717.104	388.918	23.36	1419.7	1719.08	19.14	993.807	1381.81	24.2	1003.57	245.882	19.16	1117.78	148.451	21.84	392.983	245.875	26.38	1131.88	422.98	24.16	54.7519	923.806	0	0	0	0	0	0	0	0	0	0	0
19.16	426.442	1587.59	19.16	657.319	947.588	19.16	964.876	1298.21	19.16	627.729	1176.5	19.3	475.063	1173.28	20.42	718.019	387.852	23.38	1419.96	1719.53	19.16	994.838	1381.35	24.22	1004.1	245.052	19.18	1116.5	147.624	21.86	392.679	245.265	26.4	1131.63	422.295	24.18	54.4238	923.231	0	0	0	0	0	0	0	0	0	0	0
19.18	425.641	1587.93	19.18	657.034	948.007	19.18	965.274	1297.01	19.18	626.806	1177.11	19.32	474.419	1172.23	20.44	718.944	386.85	23.4	1419.99	1719.91	19.18	995.916	1380.98	24.24	1004.81	244.518	19.2	1115.9	146.878	21.88	391.938	244.738	26.42	1131.54	421.473	24.2	54.2454	922.837	0	0	0	0	0	0	0	0	0	0	0
19.2	425.421	1588.53	19.2	656.337	948.737	19.2	965.589	1294.95	19.2	625.879	1177.53	19.34	472.839	1172.1	20.46	719.669	385.922	23.42	1419.93	1720.47	19.2	996.641	1381.23	24.26	1005.35	243.754	19.22	1115.73	146.081	21.9	391.284	244.222	26.44	1130.89	420.729	24.22	53.848	922.374	0	0	0	0	0	0	0	0	0	0	0
19.22	425.422	1589.27	19.22	655.72	950.1	19.22	965.705	1293.04	19.22	624.777	1177.48	19.36	470.894	1172.64	20.48	720.205	385.053	23.44	1419.62	1720.7	19.22	997.263	1381.25	24.28	1005.47	242.932	19.24	1115.73	145.723	21.92	390.791	243.582	26.46	1130.33	419.591	24.24	53.2887	922.358	0	0	0	0	0	0	0	0	0	0	0
19.24	425.415	1590.02	19.24	655.3	951.169	19.24	965.4	1292.11	19.24	623.645	1177.01	19.38	469.08	1173.62	20.5	720.759	383.648	23.46	1419.53	1721.01	19.24	997.953	1381.55	24.3	1005.4	241.929	19.26	1115.45	145.249	21.94	390.382	243.339	26.48	1129.47	418.537	24.26	53.0044	922.396	0	0	0	0	0	0	0	0	0	0	0
19.26	425.459	1590.76	19.26	654.969	951.695	19.26	965.081	1293.26	19.26	622.814	1176.51	19.4	468.264	1174.11	20.52	721.509	381.989	23.48	1419.77	1721.47	19.26	998.902	1380.9	24.32	1005.78	241.52	19.28	1115.15	144.299	21.96	391.656	243.237	26.5	1129.09	417.307	24.28	52.7233	922.259	0	0	0	0	0	0	0	0	0	0	0
19.28	425.001	1591.09	19.28	655.145	951.873	19.28	965.213	1292.68	19.28	622.177	1176.18	19.42	467.834	1174.21	20.54	722.167	380.565	23.5	1420.12	1722.16	19.28	999.803	1380.34	24.34	1006.25	241.134	19.3	1114.71	143.468	21.98	392.731	243.17	26.52	1129.06	416.147	24.3	51.9655	922.179	0	0	0	0	0	0	0	0	0	0	0
19.3	424.837	1591.67	19.3	654.864	952.443	19.3	965.638	1292.22	19.3	621.283	1176.29	19.44	467.605	1173.77	20.56	722.66	379.22	23.52	1420.32	1722.43	19.3	1000.44	1379.8	24.36	1006.77	240.665	19.32	1114.5	142.882	22	393.61	242.872	26.54	1129.04	415.251	24.32	50.6619	922.034	0	0	0	0	0	0	0	0	0	0	0
19.32	424.554	1592.25	19.32	654.269	953.489	19.32	966.084	1290.29	19.32	619.883	1176.52	19.46	466.634	1173.62	20.58	723.034	377.548	23.54	1420.34	1722.94	19.32	1001.18	1379.85	24.38	1006.68	239.603	19.34	1114.27	142.774	22.02	392.754	242.5	26.56	1128.42	414.021	24.34	49.4834	922.568	0	0	0	0	0	0	0	0	0	0	0
19.34	424.341	1593.17	19.34	653.686	954.855	19.34	965.979	1290.11	19.34	618.47	1176.73	19.48	465.463	1173.14	20.6	723.291	375.644	23.56	1420.32	1723.1	19.34	1001.62	1379.97	24.4	1006.63	238.33	19.36	1114.33	142.237	22.04	392.057	241.972	26.58	1127.5	412.846	24.36	49.5846	922.195	0	0	0	0	0	0	0	0	0	0	0
19.36	423.955	1593.9	19.36	653.433	955.91	19.36	965.862	1289.68	19.36	617.559	1177.13	19.5	463.699	1173.38	20.62	723.633	374.357	23.58	1420.2	1723.44	19.36	1002.32	1379.92	24.42	1006.5	237.479	19.38	1113.83	141.663	22.06	391.971	241.317	26.6	1127.59	411.338	24.38	49.4923	922.02	0	0	0	0	0	0	0	0	0	0	0
19.38	423.527	1594.29	19.38	653.506	956.635	19.38	965.735	1289.77	19.38	616.845	1177.62	19.52	462.155	1173.62	20.64	724.219	373.494	23.6	1420.55	1723.41	19.38	1002.66	1379.76	24.44	1006.92	237.435	19.4	1113.33	141.138	22.08	391.81	240.87	26.62	1127.57	410.851	24.4	49.1643	921.146	0	0	0	0	0	0	0	0	0	0	0
19.4	423.252	1594.51	19.4	653.44	957.125	19.4	966.168	1289.57	19.4	616.157	1177.89	19.54	461.171	1173.91	20.66	724.992	372.235	23.62	1420.97	1723.76	19.4	1003.49	1379.69	24.46	1007.93	237.706	19.42	1113.57	140.628	22.1	391.42	240.801	26.64	1127.63	410.165	24.42	47.897	921.659	0	0	0	0	0	0	0	0	0	0	0
19.42	423.052	1594.94	19.42	653.395	958	19.42	966.659	1289.3	19.42	615.157	1177.61	19.56	460.798	1173.9	20.68	725.635	370.696	23.64	1421.73	1724.11	19.42	1004.24	1379.72	24.48	1009.38	237.522	19.44	1113.86	140.099	22.12	390.75	240.649	26.66	1127.06	409.924	24.44	47.1999	922.289	0	0	0	0	0	0	0	0	0	0	0
19.44	423.091	1595.97	19.44	653.036	959.191	19.44	967.197	1288.83	19.44	614.268	1177.16	19.58	460.531	1172.92	20.7	725.602	369.115	23.66	1422.02	1724.78	19.44	1005.29	1379.55	24.5	1010.53	236.575	19.46	1114.63	139.516	22.14	390.037	240.327	26.68	1126.39	408.884	24.46	46.8793	922.648	0	0	0	0	0	0	0	0	0	0	0
19.46	422.836	1596.92	19.46	652.242	960.245	19.46	967.203	1288.98	19.46	613.345	1176.87	19.6	459.345	1172.45	20.72	725.757	368.095	23.68	1422.41	1725.09	19.46	1005.75	1379.61	24.52	1010.79	235.539	19.48	1113.96	139.244	22.16	389.709	239.477	26.7	1125.92	408.009	24.48	46.626	922.381	0	0	0	0	0	0	0	0	0	0	0
19.48	422.547	1597.71	19.48	651.887	960.958	19.48	967.014	1289.14	19.48	612.416	1176.94	19.62	457.897	1171.29	20.74	726.069	367.036	23.7	1422.84	1725.56	19.48	1006.32	1378.89	24.54	1010.49	234.708	19.5	1113.13	138.778	22.18	389.009	238.983	26.72	1125.69	406.663	24.5	45.5925	922.215	0	0	0	0	0	0	0	0	0	0	0
19.5	421.941	1598	19.5	652.222	961.532	19.5	966.497	1288.96	19.5	611.486	1177.13	19.64	456.55	1170.77	20.76	726.628	365.664	23.72	1423.31	1725.67	19.5	1006.95	1378.91	24.56	1010.14	234.335	19.52	1112.09	138.471	22.2	388.433	238.533	26.74	1125.79	405.62	24.52	44.6373	922.166	0	0	0	0	0	0	0	0	0	0	0
19.52	421.519	1598.44	19.52	652.458	962.51	19.52	965.633	1288.45	19.52	610.6	1177.39	19.66	455.461	1170.5	20.78	726.916	363.94	23.74	1423.68	1725.93	19.52	1008.02	1378.76	24.58	1010.63	234.011	19.54	1111.91	138.073	22.22	387.56	238.655	26.76	1125.36	404.42	24.54	44.1969	921.714	0	0	0	0	0	0	0	0	0	0	0
19.54	421.234	1598.82	19.54	652.446	963.857	19.54	964.705	1287.86	19.54	609.989	1177.35	19.68	454.353	1170.7	20.8	726.743	362.498	23.76	1423.88	1726.47	19.54	1009.29	1379.61	24.6	1011.65	233.51	19.56	1112.09	137.878	22.24	386.837	238.503	26.78	1124.78	403.408	24.56	44.1662	921.179	0	0	0	0	0	0	0	0	0	0	0
19.56	421.081	1599.48	19.56	651.977	965.098	19.56	964.061	1287.66	19.56	609.434	1176.95	19.7	453.172	1170.54	20.82	726.856	361.485	23.78	1424.28	1726.98	19.56	1010.14	1380.05	24.62	1012.91	232.836	19.58	1111.97	137.301	22.26	386.122	238.251	26.8	1124.13	402.013	24.58	43.6629	920.883	0	0	0	0	0	0	0	0	0	0	0
19.58	421.109	1600.15	19.58	651.894	965.87	19.58	964.17	1287.31	19.58	608.614	1176.59	19.72	452.1	1169.95	20.84	726.872	360.359	23.8	1424.63	1727.35	19.58	1011.06	1380.64	24.64	1013.76	232.211	19.6	1111.58	136.783	22.28	385.684	237.508	26.82	1124.05	400.845	24.6	42.4351	921.687	0	0	0	0	0	0	0	0	0	0	0
19.6	420.929	1600.82	19.6	651.883	966.227	19.6	964.548	1287.21	19.6	607.484	1176.49	19.74	451.636	1169.06	20.86	726.93	359.039	23.82	1425.09	1727.31	19.6	1011.57	1380.57	24.66	1014.36	231.576	19.62	1110.95	136.247	22.3	385.52	236.78	26.84	1125.11	399.89	24.62	41.9138	921.054	0	0	0	0	0	0	0	0	0	0	0
19.62	420.633	1601.23	19.62	652.382	966.997	19.62	964.883	1286.95	19.62	606.62	1176.91	19.76	451.56	1168.02	20.88	726.87	357.727	23.84	1425.46	1727.55	19.62	1012.27	1380.88	24.68	1014.69	230.78	19.64	1110.35	135.813	22.32	385.054	236.287	26.86	1126.56	398.908	24.64	41.7365	920.797	0	0	0	0	0	0	0	0	0	0	0
19.64	420.068	1601.66	19.64	652.477	967.965	19.64	964.92	1286.53	19.64	606.351	1177.26	19.78	451.203	1166.72	20.9	726.534	356.554	23.86	1426.53	1727.47	19.64	1012.63	1381.03	24.7	1015.16	229.751	19.66	1109.68	135.397	22.34	384.423	236.043	26.88	1127.61	397.866	24.66	41.4975	920.09	0	0	0	0	0	0	0	0	0	0	0
19.66	419.443	1602.26	19.66	652.338	969.352	19.66	964.844	1286.05	19.66	606.395	1177.29	19.8	449.933	1165.61	20.92	726.673	355.162	23.88	1427.55	1727.85	19.66	1013.26	1381.62	24.72	1015.59	229.037	19.68	1109.48	135.016	22.36	383.841	235.967	26.9	1126.89	396.672	24.68	40.5329	920.579	0	0	0	0	0	0	0	0	0	0	0
19.68	418.833	1602.94	19.68	651.707	970.262	19.68	964.653	1285.69	19.68	605.778	1176.89	19.82	447.732	1165.44	20.94	726.408	354.039	23.9	1428.59	1727.9	19.68	1013.7	1381.69	24.74	1016.22	228.55	19.7	1109.38	134.787	22.38	383.411	235.746	26.92	1125.58	395.911	24.7	39.3961	920.474	0	0	0	0	0	0	0	0	0	0	0
19.7	418.296	1603.29	19.7	651.72	971.007	19.7	964.682	1285.37	19.7	604.7	1176.36	19.84	445.927	1165.9	20.96	726.284	352.725	23.92	1428.93	1728.3	19.7	1014.09	1381.85	24.76	1016.86	228.268	19.72	1108.93	134.325	22.4	382.943	235.396	26.94	1124.47	395.017	24.72	39.1258	919.798	0	0	0	0	0	0	0	0	0	0	0
19.72	418.151	1603.5	19.72	652.173	971.708	19.72	964.349	1285.13	19.72	603.839	1176.32	19.86	445.398	1165.33	20.98	725.776	351.091	23.94	1429.57	1728.06	19.72	1014.26	1381.54	24.78	1017.57	228.004	19.74	1108.72	133.802	22.42	382.137	234.982	26.96	1124.44	393.568	24.74	38.9023	919.554	0	0	0	0	0	0	0	0	0	0	0
19.74	418.199	1603.87	19.74	652.699	972.647	19.74	964.052	1285	19.74	603.521	1176.41	19.88	445.774	1163.78	21	725.603	349.446	23.96	1430.23	1726.47	19.74	1014.77	1381.5	24.8	1018.34	227.427	19.76	1108.27	133.195	22.44	381.373	234.433	26.98	1124.9	391.729	24.76	38.2925	919.389	0	0	0	0	0	0	0	0	0	0	0
19.76	418.192	1604.48	19.76	652.374	973.621	19.76	963.597	1284.77	19.76	603.141	1176.71	19.9	446.493	1161.67	21.02	725.575	348.205	23.98	1430.96	1725.39	19.76	1015.53	1381.35	24.82	1019.02	226.871	19.78	1107.74	132.729	22.46	380.561	234.34	27	1125.28	389.835	24.78	37.1687	919.315	0	0	0	0	0	0	0	0	0	0	0
19.78	417.647	1605.19	19.78	651.637	974.459	19.78	963.456	1284.58	19.78	602.379	1176.81	19.92	446.243	1160.5	21.04	725.565	347.294	24	1431.64	1724.63	19.78	1016.18	1381.33	24.84	1019.7	225.927	19.8	1106.75	132.199	22.48	380.086	234.064	27.02	1125.14	388.48	24.8	36.5156	918.894	0	0	0	0	0	0	0	0	0	0	0
19.8	416.674	1605.68	19.8	651.193	975.1	19.8	963.433	1284.15	19.8	601.489	1176.83	19.94	445.324	1159.9	21.06	725.09	345.862	24.02	1431.98	1725.63	19.8	1016.59	1381.15	24.86	1020.34	225.31	19.82	1106.08	131.773	22.5	379.789	233.995	27.04	1125.11	387.071	24.82	36.4401	918.971	0	0	0	0	0	0	0	0	0	0	0
19.82	415.708	1605.94	19.82	651.373	976.261	19.82	963.472	1283.79	19.82	600.82	1176.92	19.96	444.336	1159.88	21.08	724.522	344.154	24.04	1432.23	1726.14	19.82	1016.76	1381.02	24.88	1020.96	224.516	19.84	1105.61	131.726	22.52	379.718	233.492	27.06	1125.97	386.17	24.84	36.0629	919.232	0	0	0	0	0	0	0	0	0	0	0
19.84	415.274	1606.13	19.84	651.762	977.582	19.84	963.39	1283.57	19.84	600.312	1176.95	19.98	443.851	1159.71	21.1	723.932	342.731	24.06	1432.17	1726.49	19.84	1017.05	1381.19	24.9	1021.51	223.966	19.86	1105.42	131.669	22.54	379.362	232.923	27.08	1126.99	385.187	24.86	35.1716	919.205	0	0	0	0	0	0	0	0	0	0	0
19.86	415.078	1606.28	19.86	652.179	978.955	19.86	963.367	1283.24	19.86	599.605	1176.86	20	444.309	1159.39	21.12	723.538	341.801	24.08	1432.86	1726.54	19.86	1017.44	1381.25	24.92	1021.93	223.714	19.88	1104.93	131.338	22.56	378.943	232.163	27.1	1127.88	384.3	24.88	34.2575	918.839	0	0	0	0	0	0	0	0	0	0	0
19.88	414.956	1606.81	19.88	652.23	979.769	19.88	963.253	1283.1	19.88	598.832	1176.64	20.02	444.043	1158.52	21.14	722.95	340.855	24.1	1434.03	1726.77	19.88	1018.14	1381.23	24.94	1022.29	223.868	19.9	1104.47	130.6	22.58	378.235	231.502	27.12	1127.74	383.303	24.9	34.216	918.253	0	0	0	0	0	0	0	0	0	0	0
19.9	414.331	1607.08	19.9	652.2	980.081	19.9	963.058	1283.12	19.9	598.266	1176.96	20.04	443.656	1157.61	21.16	722.389	339.386	24.12	1435.21	1727.09	19.9	1018.75	1380.94	24.96	1022.68	223.773	19.92	1103.72	130.496	22.6	377.486	231.514	27.14	1127.19	382.322	24.92	34.3121	917.787	0	0	0	0	0	0	0	0	0	0	0
19.92	413.801	1607.62	19.92	651.711	980.563	19.92	962.735	1283.35	19.92	598.327	1177.55	20.06	442.359	1156.51	21.18	721.758	337.75	24.14	1435.75	1727.79	19.92	1019.05	1380.64	24.98	1023.39	223.183	19.94	1103.53	130.303	22.62	376.569	231.678	27.16	1126.14	381.413	24.94	33.9833	917.083	0	0	0	0	0	0	0	0	0	0	0
19.94	413.119	1607.97	19.94	651.576	981.255	19.94	962.6	1283.3	19.94	598.53	1177.93	20.08	441.842	1155.48	21.2	721.521	336.69	24.16	1435.91	1728.2	19.94	1019.04	1380.57	25	1024.2	222.416	19.96	1103.99	130.26	22.64	375.767	231.974	27.18	1126.34	380.403	24.96	33.1967	916.408	0	0	0	0	0	0	0	0	0	0	0
19.96	412.807	1608.5	19.96	651.409	982.047	19.96	963.432	1285.52	19.96	599.081	1177.36	20.1	441.285	1154.66	21.22	720.998	335.897	24.18	1436.18	1728.4	19.96	1017.64	1382.34	25.02	1025.12	222.08	19.98	1104.8	129.237	22.66	375.13	231.558	27.2	1126.83	379.246	24.98	32.6109	916.329	0	0	0	0	0	0	0	0	0	0	0
19.98	412.278	1608.72	19.98	651.439	982.873	19.98	964.253	1287.75	19.98	599.115	1176.97	20.12	441.125	1153.56	21.24	720.222	334.556	24.2	1436.93	1728.44	19.98	1016.43	1384.09	25.04	1025.83	222.017	20	1105.15	128.761	22.68	374.97	230.857	27.22	1128.09	378.199	25	32.0986	915.985	0	0	0	0	0	0	0	0	0	0	0
20	411.98	1608.97	20	651.723	983.429	20	964.952	1290.09	20	599.17	1176.95	20.14	440.628	1152.16	21.26	719.276	332.731	24.22	1437.92	1728.57	20	1015.47	1385.56	25.06	1026.47	222.007	20.02	1104.83	128.458	22.7	374.951	229.988	27.24	1128.02	376.847	25.02	31.3721	915.915	0	0	0	0	0	0	0	0	0	0	0
20.02	411.298	1609.05	20.02	651.575	984.116	20.02	964.678	1289.95	20.02	598.756	1177.53	20.16	439.895	1150.39	21.28	717.874	331.577	24.24	1439.26	1728.95	20.02	1016.06	1385.46	25.08	1027.18	221.694	20.04	1104.29	128.548	22.72	374.878	229.301	27.26	1128.42	375.961	25.04	30.7962	915.544	0	0	0	0	0	0	0	0	0	0	0
20.04	410.734	1609.41	20.04	651.51	984.84	20.04	964.47	1289.96	20.04	598.259	1177.98	20.18	438.831	1149.05	21.3	717.006	330.783	24.26	1440.21	1729.36	20.04	1016.84	1385.52	25.1	1027.64	221.02	20.06	1103.65	128.411	22.74	374.21	228.997	27.28	1128.61	375.008	25.06	30.4563	915.264	0	0	0	0	0	0	0	0	0	0	0
20.06	410.053	1609.67	20.06	651.148	985.952	20.06	964.195	1289.72	20.06	597.74	1178.49	20.2	437.584	1148.43	21.32	716.281	329.961	24.28	1440.85	1729.74	20.06	1017.06	1385.63	25.12	1028.13	220.409	20.08	1103.12	128.366	22.76	373.328	229.116	27.3	1129.6	374.627	25.08	30.453	915.112	0	0	0	0	0	0	0	0	0	0	0
20.08	409.55	1609.95	20.08	651.145	987.213	20.08	964.053	1289.35	20.08	597.297	1179.05	20.22	437.036	1147.84	21.34	715.978	328.94	24.3	1441.18	1730.48	20.08	1016.93	1385.32	25.14	1028.65	220.012	20.1	1102.51	128.213	22.78	372.487	228.88	27.32	1130.48	373.985	25.1	29.7734	914.848	0	0	0	0	0	0	0	0	0	0	0
20.1	409.168	1610.23	20.1	650.936	988.304	20.1	963.476	1288.76	20.1	597.462	1179.78	20.24	436.924	1147.29	21.36	715.375	328.131	24.32	1441.62	1730.99	20.1	1016.59	1384.9	25.16	1029.52	220.036	20.12	1102.15	128.17	22.8	372.026	228.311	27.34	1132.12	373.207	25.12	29.3744	914.75	0	0	0	0	0	0	0	0	0	0	0
20.12	408.771	1610.46	20.12	650.878	989.261	20.12	962.739	1288.2	20.12	597.821	1180.51	20.26	437.063	1146.32	21.38	714.465	327.288	24.34	1442.15	1731.54	20.12	1016.88	1384.59	25.18	1030.69	219.798	20.14	1101.94	127.556	22.82	371.727	227.481	27.36	1132.78	372.326	25.14	28.6807	914.353	0	0	0	0	0	0	0	0	0	0	0
20.14	408.318	1610.83	20.14	650.827	990.12	20.14	961.979	1287.96	20.14	597.982	1181.04	20.28	436.493	1145.5	21.4	713.908	325.986	24.36	1443.04	1731.79	20.14	1017.45	1384.61	25.2	1031.66	219.691	20.16	1101.7	127.387	22.84	371.621	227.181	27.38	1132.26	371.131	25.18	28.4458	913.718	0	0	0	0	0	0	0	0	0	0	0
20.16	407.44	1611.09	20.16	650.565	990.979	20.16	961.66	1287.87	20.16	597.272	1181.04	20.3	436.215	1144.22	21.42	713.447	324.688	24.38	1444.15	1732.04	20.16	1018.1	1384.49	25.22	1032.32	219.49	20.18	1101.51	127.114	22.86	371.306	227.194	27.4	1132.02	370.515	25.2	28.0114	913.08	0	0	0	0	0	0	0	0	0	0	0
20.18	406.422	1611.32	20.18	650.733	992.17	20.18	961.598	1287.93	20.18	596.082	1180.93	20.32	435.568	1142.93	21.44	712.94	323.703	24.4	1445.23	1732.49	20.18	1018.24	1384.37	25.24	1032.67	219.02	20.2	1100.94	126.968	22.88	370.753	227.193	27.42	1132.88	369.66	0	0	0	0	0	0	0	0	0	0	0	0	0	0
20.2	405.46	1611.34	20.2	651.159	993.392	20.2	961.623	1287.82	20.2	594.798	1181.02	20.34	435.093	1141.78	21.46	712.202	322.69	24.42	1445.85	1732.69	20.2	1018.25	1383.97	25.26	1032.97	218.3	20.22	1100.59	126.706	22.9	370.096	226.793	27.44	1134.56	369.673	0	0	0	0	0	0	0	0	0	0	0	0	0	0
20.22	405.004	1611.41	20.22	651.972	994.466	20.22	961.515	1287.43	20.22	594.309	1182.08	20.36	434.091	1140.95	21.48	711.122	321.515	24.44	1446.05	1732.93	20.22	1018.28	1383.59	25.28	1033.53	217.544	20.24	1099.77	126.598	22.92	369.521	226.241	27.46	1135.28	369.274	0	0	0	0	0	0	0	0	0	0	0	0	0	0
20.24	404.832	1611.56	20.24	651.826	995.126	20.24	961.137	1287.23	20.24	594.588	1183.27	20.38	433.468	1140.33	21.5	710.162	320.113	24.46	1446.34	1733.49	20.24	1018.66	1383.17	25.3	1034.13	217.199	20.26	1099.47	126.609	22.94	369.242	225.598	27.48	1134.82	368.733	0	0	0	0	0	0	0	0	0	0	0	0	0	0
20.26	404.474	1611.73	20.26	651.062	995.781	20.26	960.628	1286.87	20.26	595.148	1184.28	20.4	432.745	1139.6	21.52	709.397	318.923	24.48	1447.03	1734.02	20.26	1019.05	1382.96	25.32	1034.92	217.231	20.28	1099.34	126.093	22.96	369.064	225.216	27.5	1134.41	367.587	0	0	0	0	0	0	0	0	0	0	0	0	0	0
20.28	403.845	1611.96	20.28	649.926	996.704	20.28	960.163	1286.77	20.28	595.094	1184.91	20.42	431.963	1138.96	21.54	709.295	317.812	24.5	1447.93	1734.76	20.28	1019.6	1382.77	25.34	1035.89	217.344	20.3	1096.46	120.531	22.98	369.124	224.691	27.52	1133.82	366.241	0	0	0	0	0	0	0	0	0	0	0	0	0	0
20.3	402.862	1612.25	20.3	649.603	997.799	20.3	959.633	1286.46	20.3	594.536	1185.45	20.44	431.04	1138.29	21.56	708.928	316.794	24.52	1448.99	1734.79	20.3	1019.67	1382.39	25.36	1036.76	217.233	20.32	1093.8	115.35	23	368.889	224.139	27.54	1133.85	365.19	0	0	0	0	0	0	0	0	0	0	0	0	0	0
20.32	401.925	1612.54	20.32	650.08	998.784	20.32	959.104	1286.31	20.32	593.91	1186.48	20.46	430.557	1137.4	21.58	708.138	315.879	24.54	1449.72	1735.09	20.32	1019.88	1382.09	25.38	1037.64	216.629	20.34	1090.78	111.035	23.02	368.678	223.381	27.56	1134.45	364.85	0	0	0	0	0	0	0	0	0	0	0	0	0	0
20.34	401.228	1612.82	20.34	650.918	999.527	20.34	958.447	1286.32	20.34	593.702	1187.13	20.48	430.296	1136.71	21.6	706.869	315.107	24.56	1450.18	1735.63	20.34	1019.89	1381.83	25.4	1038.1	215.861	20.36	1091.22	111.981	23.04	368.09	222.748	27.58	1135.79	365.206	0	0	0	0	0	0	0	0	0	0	0	0	0	0
20.36	400.904	1612.99	20.36	651.253	1000.25	20.36	958.14	1286.42	20.36	593.859	1188.07	20.5	430.041	1135.64	21.62	706.352	313.956	24.58	1450.51	1736.7	20.36	1024.86	1378.99	25.42	1038.61	215.342	20.38	1091.54	112.072	23.06	367.63	222.39	27.6	1137.53	365.097	0	0	0	0	0	0	0	0	0	0	0	0	0	0
20.38	400.742	1613.37	20.38	650.921	1001.3	20.38	958.001	1286.32	20.38	594.032	1188.95	20.52	429.463	1134.27	21.64	706.262	312.643	24.6	1451.04	1737.23	20.38	1030.29	1376.08	25.44	1039.26	215.123	20.4	1091.78	111.748	23.08	366.986	222.392	27.62	1138.55	363.949	0	0	0	0	0	0	0	0	0	0	0	0	0	0
20.4	400.369	1613.61	20.4	650.484	1002.64	20.4	958.09	1285.93	20.4	593.659	1190.13	20.54	428.878	1132.94	21.66	706.339	311.425	24.62	1451.81	1737.56	20.4	1035.55	1372.82	25.46	1040.28	215.179	20.42	1091.82	110.748	23.1	366.422	222.559	27.64	1138.73	362.535	0	0	0	0	0	0	0	0	0	0	0	0	0	0
20.42	399.56	1613.58	20.42	650.037	1003.82	20.42	957.794	1285.56	20.42	592.983	1191.23	20.56	427.874	1132.22	21.68	705.51	310.566	24.64	1452.51	1737.72	20.42	1036.37	1371.89	25.48	1040.99	215.163	20.44	1091.92	110.794	23.12	366.331	221.96	27.66	1138.09	361.356	0	0	0	0	0	0	0	0	0	0	0	0	0	0
20.44	398.457	1613.3	20.44	650.405	1004.8	20.44	957.331	1285.2	20.44	592.291	1192.19	20.58	426.871	1132.22	21.7	704.559	309.476	24.66	1453.04	1738.25	20.44	1036.8	1370.91	25.5	1041.3	215.145	20.46	1092.23	110.9	23.14	366.039	221.28	27.68	1138.3	360.996	0	0	0	0	0	0	0	0	0	0	0	0	0	0
20.46	397.357	1613.24	20.46	650.611	1005.69	20.46	956.485	1285.2	20.46	592.142	1193.2	20.6	425.824	1131.8	21.72	703.833	308.024	24.68	1453.72	1738.65	20.46	1037.41	1370.05	25.52	1041.42	214.72	20.48	1092.8	111.589	23.16	365.852	220.303	27.7	1139.26	360.425	0	0	0	0	0	0	0	0	0	0	0	0	0	0
20.48	396.782	1613.72	20.48	650.704	1006.68	20.48	955.901	1284.82	20.48	591.694	1193.95	20.62	425.338	1131.13	21.74	703.983	306.761	24.7	1454.36	1738.85	20.48	1037.98	1369.57	25.54	1042.03	214.05	20.5	1092.72	112.383	23.18	365.104	220.059	27.72	1141.46	359.892	0	0	0	0	0	0	0	0	0	0	0	0	0	0
20.5	396.584	1614.7	20.5	650.228	1007.75	20.5	955.319	1284.79	20.5	591.131	1194.92	20.64	424.769	1130.1	21.76	703.99	305.631	24.72	1454.64	1739.15	20.5	1038.47	1368.91	25.56	1042.85	213.181	20.52	1091.04	110.977	23.2	364.558	219.788	27.74	1142.96	358.903	0	0	0	0	0	0	0	0	0	0	0	0	0	0
20.52	396.249	1615.23	20.52	649.9	1008.89	20.52	955.033	1283.9	20.52	590.542	1196.05	20.66	424.344	1129.23	21.78	703.481	304.842	24.74	1454.74	1739.48	20.52	1039.08	1368.56	25.58	1043.79	212.668	20.54	1089.4	109.033	23.22	363.928	219.708	27.76	1143.59	357.772	0	0	0	0	0	0	0	0	0	0	0	0	0	0
20.54	395.359	1615.05	20.54	649.788	1009.76	20.54	954.798	1283.39	20.54	590.377	1197.18	20.68	423.651	1128.23	21.8	702.866	304.046	24.76	1455.14	1739.59	20.54	1039.41	1367.84	25.6	1044.55	212.859	20.56	1088.06	106.392	23.24	363.476	219.291	27.78	1142.97	356.666	0	0	0	0	0	0	0	0	0	0	0	0	0	0
20.56	394.168	1614.5	20.56	650.036	1010.55	20.56	954.564	1282.55	20.56	590.025	1198.35	20.7	422.889	1127.68	21.82	702.582	303.302	24.78	1455.91	1739.68	20.56	1039.65	1366.74	25.62	1045.4	213.371	20.58	1088.32	105.839	23.26	363.01	218.694	27.8	1143.27	355.932	0	0	0	0	0	0	0	0	0	0	0	0	0	0
20.58	393.076	1614.08	20.58	650.6	1011.5	20.58	954.052	1282.17	20.58	589.584	1199.69	20.72	421.988	1127.31	21.84	702.6	302.338	24.8	1456.8	1739.8	20.58	1040.02	1365.32	25.64	1046.33	213.579	20.6	1087.94	105.887	23.28	362.839	218.005	27.82	1144.06	355.548	0	0	0	0	0	0	0	0	0	0	0	0	0	0
20.6	392.538	1614.24	20.6	650.977	1012.74	20.6	953.447	1281.82	20.6	588.803	1201	20.74	421.567	1127.2	21.86	702.348	301.086	24.82	1457.36	1740.33	20.6	1040.7	1364.21	25.66	1047.32	213.033	20.62	1087.84	105.976	23.3	362.359	217.555	27.84	1145.54	355.096	0	0	0	0	0	0	0	0	0	0	0	0	0	0
20.62	392.211	1614.65	20.62	650.674	1013.83	20.62	952.495	1281.74	20.62	588.08	1201.56	20.76	421.086	1126.87	21.88	702.199	300.056	24.84	1457.68	1741.02	20.62	1041.58	1363.93	25.68	1048	212.337	20.64	1087.97	105.41	23.32	361.927	217.336	27.86	1145.78	354.329	0	0	0	0	0	0	0	0	0	0	0	0	0	0
20.64	391.845	1615.41	20.64	650.164	1014.63	20.64	951.745	1281.67	20.64	587.017	1201.85	20.78	420.657	1126.31	21.9	702.11	299.039	24.86	1457.91	1741.6	20.64	1042.27	1363.73	25.7	1048.43	211.74	20.66	1088.43	104.19	23.34	360.955	217.446	27.88	1145.63	353.296	0	0	0	0	0	0	0	0	0	0	0	0	0	0
20.66	390.922	1615.87	20.66	649.777	1015.13	20.66	951.181	1281.56	20.66	585.782	1202.57	20.8	420.332	1125.11	21.92	701.844	298.255	24.88	1458.25	1741.92	20.66	1042.78	1363.27	25.72	1048.74	211.61	20.68	1088.46	102.872	23.36	360.54	216.926	27.9	1145	352.427	0	0	0	0	0	0	0	0	0	0	0	0	0	0
20.68	389.983	1616.25	20.68	650.08	1015.99	20.68	951.15	1280.93	20.68	585.299	1204.04	20.82	419.842	1123.79	21.94	701.371	297.04	24.9	1458.77	1741.95	20.68	1043.27	1362.2	25.74	1049.44	211.804	20.7	1088.14	102.168	23.38	359.853	216.196	27.92	1145.24	351.769	0	0	0	0	0	0	0	0	0	0	0	0	0	0
20.7	389.158	1616.19	20.7	650.209	1016.98	20.7	950.961	1280.37	20.7	584.941	1205.3	20.84	419.112	1122.58	21.96	701.298	296.271	24.92	1459.3	1742.05	20.7	1043.39	1361.04	25.76	1050.37	212.093	20.72	1088.1	102.202	23.4	359.644	215.184	27.94	1146.44	351.495	0	0	0	0	0	0	0	0	0	0	0	0	0	0
20.72	388.829	1616.48	20.72	650.2	1018.2	20.72	950.258	1279.92	20.72	584.629	1206.15	20.86	417.942	1121.74	21.98	701.528	295.566	24.94	1459.47	1742.79	20.72	1043.84	1360.16	25.78	1051.47	212.123	20.74	1088.87	102.364	23.42	358.717	215.074	27.96	1147.62	352.211	0	0	0	0	0	0	0	0	0	0	0	0	0	0
20.74	388.391	1616.58	20.74	649.939	1019.25	20.74	949.385	1279.78	20.74	583.733	1206.62	20.88	416.838	1121.33	22	702.031	295.191	24.96	1459.78	1743.48	20.74	1044.29	1359.38	25.8	1052.33	211.658	20.76	1089.58	102.15	23.44	358.097	215.098	27.98	1148.55	353.37	0	0	0	0	0	0	0	0	0	0	0	0	0	0
20.76	387.826	1617.03	20.76	649.767	1020.05	20.76	948.413	1279.76	20.76	582.921	1207.61	20.9	415.527	1121.33	22.02	701.89	294.156	24.98	1460.16	1743.88	20.76	1045.28	1358.76	25.82	1053.02	211.044	20.78	1089.27	101.003	23.46	357.512	215.175	28	1148.17	353.488	0	0	0	0	0	0	0	0	0	0	0	0	0	0
20.78	386.807	1617.2	20.78	650.13	1020.69	20.78	947.855	1279.62	20.78	582.628	1208.78	20.92	414.461	1122.02	22.04	701.811	292.974	25	1460.89	1744.07	20.78	1045.9	1357.82	25.84	1053.51	210.609	20.8	1088.73	99.5033	23.48	357.134	214.791	28.02	1147.81	352.241	0	0	0	0	0	0	0	0	0	0	0	0	0	0
20.8	385.679	1617.45	20.8	650.174	1021.35	20.8	947.348	1279.39	20.8	582.245	1210.14	20.94	414.175	1122.4	22.06	701.998	292.093	25.02	1461.2	1744.54	20.8	1046.05	1356.93	25.86	1053.94	210.086	20.82	1088.36	98.8701	23.5	356.862	213.987	28.04	1148.79	351.972	0	0	0	0	0	0	0	0	0	0	0	0	0	0
20.82	384.756	1617.8	20.82	649.728	1021.99	20.82	947.255	1278.55	20.82	581.628	1211.41	20.96	413.996	1121.87	22.08	702.821	291.695	25.04	1461.44	1745.32	20.82	1045.88	1355.9	25.88	1054.42	209.999	20.84	1088.72	99.1497	23.52	356.241	213.087	28.06	1150.65	352.724	0	0	0	0	0	0	0	0	0	0	0	0	0	0
20.84	384.278	1618.15	20.84	648.946	1022.93	20.84	947.142	1277.54	20.84	580.48	1212.92	20.98	413.283	1120.18	22.1	703.231	290.816	25.06	1461.34	1745.87	20.84	1045.75	1354.95	25.9	1055.08	209.968	20.86	1088.61	99.7156	23.54	355.812	212.316	28.08	1152.34	353.389	0	0	0	0	0	0	0	0	0	0	0	0	0	0
20.86	384.18	1618.66	20.86	648.229	1023.68	20.86	946.836	1276.51	20.86	579.296	1214.31	21	411.798	1118.61	22.12	703.062	289.595	25.08	1461.25	1746.31	20.86	1046.15	1354.04	25.92	1055.98	210.353	20.88	1088.61	99.3097	23.56	355.214	211.87	28.1	1152.23	351.693	0	0	0	0	0	0	0	0	0	0	0	0	0	0
20.88	384.004	1618.95	20.88	648.368	1024.72	20.88	946.251	1275.81	20.88	578.53	1215.27	21.02	410.721	1117.41	22.14	702.965	288.371	25.1	1461.41	1746.71	20.88	1047.04	1353.47	25.94	1057	210.61	20.9	1089.06	98.5253	23.58	355.032	211.255	28.12	1152.18	350.904	0	0	0	0	0	0	0	0	0	0	0	0	0	0
20.9	383.322	1619.09	20.9	648.451	1025.74	20.9	945.462	1275.38	20.9	577.996	1216.05	21.04	409.848	1116.96	22.16	703.369	287.785	25.12	1461.97	1747.15	20.9	1047.85	1352.7	25.96	1057.65	210.747	20.92	1090.05	97.4565	23.6	354.688	210.877	28.14	1151.9	349.575	0	0	0	0	0	0	0	0	0	0	0	0	0	0
20.92	382.502	1619.25	20.92	648.635	1027.16	20.92	944.775	1275.14	20.92	577.243	1217.19	21.06	408.817	1116.92	22.18	704.157	286.98	25.14	1462.9	1747.56	20.92	1048.55	1352.21	25.98	1057.87	210.716	20.94	1090.68	96.9138	23.62	354.463	210.452	28.16	1153.43	349.667	0	0	0	0	0	0	0	0	0	0	0	0	0	0
20.94	381.536	1619.37	20.94	647.916	1028.29	20.94	944.237	1275.14	20.94	576.964	1218.94	21.08	407.142	1116.89	22.2	704.699	285.762	25.16	1463.3	1747.94	20.94	1048.5	1351.17	26	1058.09	210.639	20.96	1090.98	96.6182	23.64	353.871	209.976	28.18	1153.78	348.019	0	0	0	0	0	0	0	0	0	0	0	0	0	0
20.96	380.924	1619.51	20.96	647.113	1029.03	20.96	943.909	1275.11	20.96	576.909	1220.97	21.1	405.48	1116.5	22.22	705.211	284.273	25.18	1463.28	1748.32	20.96	1048.35	1350.21	26.02	1058.73	210.413	20.98	1091.19	97.0007	23.66	353.48	209.13	28.2	1154.58	346.929	0	0	0	0	0	0	0	0	0	0	0	0	0	0
20.98	380.346	1619.48	20.98	646.406	1029.33	20.98	943.735	1274.83	20.98	577.663	1222.59	21.12	404.326	1115.61	22.24	705.664	283.181	25.2	1462.88	1748.91	20.98	1047.76	1348.71	26.04	1059.53	210.034	21	1091.48	96.8411	23.68	352.862	208.343	28.22	1153.51	344.781	0	0	0	0	0	0	0	0	0	0	0	0	0	0
21	379.905	1619.79	21	646.465	1030	21	943.609	1274.15	21	577.377	1223.19	21.14	403.258	1114.97	22.26	706.188	282.49	25.22	1463	1749.74	21	1047.95	1347.84	26.06	1060.41	209.871	21.02	1091.33	95.8343	23.7	352.438	207.985	28.24	1153.14	343.02	0	0	0	0	0	0	0	0	0	0	0	0	0	0
21.02	379.346	1620.33	21.02	646.774	1031.42	21.02	943.273	1273.32	21.02	576.238	1223.26	21.16	401.743	1114.46	22.28	706.548	281.839	25.24	1463.41	1750.41	21.02	1048.97	1347.48	26.08	1060.93	209.843	21.04	1091.53	94.8686	23.72	351.783	208.024	28.26	1152.68	341.766	0	0	0	0	0	0	0	0	0	0	0	0	0	0
21.04	378.589	1620.83	21.04	646.641	1032.91	21.04	942.54	1272.49	21.04	574.639	1223.95	21.18	399.743	1114.02	22.3	706.788	280.823	25.26	1463.8	1750.9	21.04	1050.09	1347.28	26.1	1061.44	209.991	21.06	1086.68	96.6744	23.74	351.368	208.303	28.28	1152.95	341.366	0	0	0	0	0	0	0	0	0	0	0	0	0	0
21.06	377.878	1621.06	21.06	645.778	1033.89	21.06	941.482	1271.93	21.06	574.13	1225.78	21.2	398.1	1113.76	22.32	707.226	279.542	25.28	1464.18	1751.07	21.06	1050.92	1346.71	26.12	1061.87	209.786	21.08	1084	99.7768	23.76	351.22	208.155	28.3	1153.38	340.493	0	0	0	0	0	0	0	0	0	0	0	0	0	0
21.08	377.337	1621.17	21.08	644.949	1034.65	21.08	940.714	1271.72	21.08	574.993	1227.98	21.22	397.273	1113.3	22.34	707.96	278.666	25.3	1464.22	1751.61	21.08	1050.85	1345.67	26.14	1062.57	209.487	21.1	1078.85	101.731	23.78	351.381	207.43	28.32	1153.81	338.78	0	0	0	0	0	0	0	0	0	0	0	0	0	0
21.1	376.901	1621.23	21.1	644.672	1035.39	21.1	939.785	1271.93	21.1	575.513	1229.62	21.24	396.956	1113.04	22.36	708.83	278.023	25.32	1464.63	1752.29	21.1	1051.15	1344.6	26.16	1063.42	209.299	21.12	1080.63	101.265	23.8	351.344	206.238	28.34	1154.48	336.338	0	0	0	0	0	0	0	0	0	0	0	0	0	0
21.12	376.483	1621.44	21.12	644.695	1036.55	21.12	939.486	1271.75	21.12	575.673	1230.57	21.26	396.433	1112.45	22.38	709.094	277.613	25.34	1464.37	1753.09	21.12	1051.08	1343.29	26.18	1064.13	208.909	21.14	1080.52	99.6644	23.82	350.73	205.481	28.36	1153.65	333.194	0	0	0	0	0	0	0	0	0	0	0	0	0	0
21.14	375.937	1621.91	21.14	644.678	1037.52	21.14	939.011	1271.23	21.14	575.297	1231.43	21.28	395.078	1111.85	22.4	709.235	276.678	25.36	1464.52	1753.52	21.14	1051.55	1341.99	26.2	1064.66	208.744	21.16	1082.69	98.3795	23.84	349.772	204.931	28.38	1153.49	330.459	0	0	0	0	0	0	0	0	0	0	0	0	0	0
21.16	375.231	1622.54	21.16	643.94	1038.47	21.16	938.884	1270.36	21.16	574.935	1232.14	21.3	392.926	1111.11	22.42	709.579	275.629	25.38	1464.11	1754.07	21.16	1051.98	1340.77	26.22	1065.13	208.571	21.18	1079.5	97.6455	23.86	348.964	204.868	28.4	1152.62	328.574	0	0	0	0	0	0	0	0	0	0	0	0	0	0
21.18	374.409	1623.03	21.18	643.483	1039.54	21.18	938.444	1269.8	21.18	574.164	1233.06	21.32	391.321	1110.12	22.44	710.552	274.516	25.4	1464.21	1754.5	21.18	1052.34	1339.92	26.24	1065.63	208.818	21.2	1079.38	97.309	23.88	348.313	204.591	28.42	1153.39	327.827	0	0	0	0	0	0	0	0	0	0	0	0	0	0
21.2	373.557	1623.11	21.2	642.992	1040.63	21.2	938.129	1269.18	21.2	572.903	1234.27	21.34	390.509	1110.04	22.46	710.988	273.66	25.42	1464.46	1755.22	21.2	1052.25	1339.02	26.26	1066.45	209.031	21.22	1078.48	97.214	23.9	348.048	204.573	28.44	1153.83	327.477	0	0	0	0	0	0	0	0	0	0	0	0	0	0
21.22	373.152	1623.46	21.22	643.037	1041.57	21.22	937.834	1268.57	21.22	572.261	1236.08	21.36	390.212	1110.37	22.48	710.812	272.822	25.44	1465.04	1756.01	21.22	1052.63	1338.24	26.28	1067.21	209.184	21.24	1081.36	96.5527	23.92	347.807	204.192	28.46	1154.39	326.741	0	0	0	0	0	0	0	0	0	0	0	0	0	0
21.24	373.009	1623.82	21.24	642.89	1042.27	21.24	937.088	1268.16	21.24	571.697	1237.86	21.38	389.134	1110.99	22.5	711.041	271.947	25.46	1465.28	1756.72	21.24	1053.52	1337.27	26.3	1067.78	209.01	21.26	1080.89	95.4631	23.94	347.75	203.788	28.48	1153.63	326.027	0	0	0	0	0	0	0	0	0	0	0	0	0	0
21.26	373.09	1624.55	21.26	642.818	1043.27	21.26	935.712	1268.06	21.26	571.538	1239.06	21.4	387.36	1110.86	22.52	712.012	270.83	25.48	1464.96	1757.43	21.26	1054.64	1336.38	26.32	1068.53	208.579	21.28	1080.28	93.9864	23.96	350.586	203.428	28.5	1152.71	325.236	0	0	0	0	0	0	0	0	0	0	0	0	0	0
21.28	372.782	1625.03	21.28	642.496	1044.33	21.28	934.427	1267.99	21.28	570.919	1239.46	21.42	385.636	1110.24	22.54	712.678	269.761	25.5	1464.47	1757.98	21.28	1054.84	1335.41	26.34	1069.38	207.931	21.3	1079.85	93.1368	23.98	352.327	204.033	28.52	1151.75	324.293	0	0	0	0	0	0	0	0	0	0	0	0	0	0
21.3	372.047	1624.96	21.3	642.156	1045.22	21.3	933.547	1267.57	21.3	570.135	1239.61	21.44	384.325	1109.53	22.56	712.662	269.087	25.52	1463.98	1758.46	21.3	1054.7	1334.63	26.36	1070.33	207.33	21.32	1079.61	92.7376	24	352.414	203.721	0	0	0	0	0	0	0	0	0	0	0	0	0	0	0	0	0
21.32	371.138	1625.02	21.32	641.535	1045.65	21.32	933.135	1266.71	21.32	569.571	1240.4	21.46	383.281	1109.15	22.58	712.428	268.497	25.54	1464.26	1759.15	21.32	1054.53	1333.92	26.38	1070.63	207.004	21.34	1079.59	92.5509	24.02	350.318	203.894	0	0	0	0	0	0	0	0	0	0	0	0	0	0	0	0	0
21.34	370.508	1625.18	21.34	641.029	1046.18	21.34	932.804	1265.68	21.34	569.015	1241.84	21.48	382.085	1108.78	22.6	713.223	267.435	25.56	1464.27	1759.8	21.34	1054.94	1333.1	26.4	1070.82	206.938	21.36	1079.54	91.657	24.04	349.706	203.382	0	0	0	0	0	0	0	0	0	0	0	0	0	0	0	0	0
21.36	370.026	1625.98	21.36	640.463	1047.09	21.36	932.403	1264.75	21.36	569.049	1243.59	21.5	380.463	1108.86	22.62	713.571	265.74	25.58	1464.61	1760.73	21.36	1055.72	1332.32	26.42	1071.34	206.887	21.38	1079.34	90.75	24.06	351.804	203.261	0	0	0	0	0	0	0	0	0	0	0	0	0	0	0	0	0
21.38	369.795	1626.86	21.38	640.193	1048.4	21.38	931.907	1264.31	21.38	568.528	1244.88	21.52	378.568	1108.96	22.64	714.087	264.212	25.6	1464.01	1761.32	21.38	1056.41	1331.46	26.44	1072.41	206.998	21.4	1079.63	89.9874	24.08	353.025	203.196	0	0	0	0	0	0	0	0	0	0	0	0	0	0	0	0	0
21.4	369.347	1627.63	21.4	640.105	1049.72	21.4	931.317	1263.87	21.4	567.878	1245.68	21.54	376.651	1109.4	22.66	714.024	263.148	25.62	1463.74	1762.04	21.4	1056.85	1330.66	26.46	1073.61	206.817	21.42	1079.05	89.3122	24.1	353.185	202.53	0	0	0	0	0	0	0	0	0	0	0	0	0	0	0	0	0
21.42	368.99	1628.04	21.42	639.872	1050.65	21.42	930.775	1263.46	21.42	567.106	1246.3	21.56	375.201	1109.62	22.68	715.579	261.114	25.64	1463.32	1762.86	21.42	1057.34	1329.97	26.48	1074.4	206.563	21.44	1079.11	88.614	24.12	353.261	202.709	0	0	0	0	0	0	0	0	0	0	0	0	0	0	0	0	0
21.44	368.505	1628.21	21.44	639.172	1051.12	21.44	930.403	1262.87	21.44	566.794	1247.2	21.58	374.447	1108.8	22.7	716.695	259.271	25.66	1462.9	1763.66	21.44	1057.81	1329.4	26.5	1074.93	205.859	21.46	1079	87.9612	24.14	350.99	201.472	0	0	0	0	0	0	0	0	0	0	0	0	0	0	0	0	0
21.46	368.01	1628.42	21.46	638.026	1051.56	21.46	930.241	1262.33	21.46	566.504	1248.24	21.6	373.925	1107.72	22.72	718.108	256.818	25.68	1462.67	1764.84	21.46	1058.43	1328.91	26.52	1075.27	205.254	21.48	1079.5	87.0843	24.16	351.392	200.706	0	0	0	0	0	0	0	0	0	0	0	0	0	0	0	0	0
21.48	367.623	1629.14	21.48	637.422	1052.38	21.48	930.151	1261.69	21.48	566.151	1249.37	21.62	373.212	1106.8	22.74	718.604	255.455	25.7	1462.13	1765.87	21.48	1058.67	1328.05	26.54	1075.91	204.957	21.5	1079.37	86.0588	24.18	350.247	200.033	0	0	0	0	0	0	0	0	0	0	0	0	0	0	0	0	0
21.5	367.282	1630	21.5	637.153	1053.75	21.5	930.292	1260.79	21.5	565.39	1250.22	21.64	371.939	1107.27	22.76	719.088	253.779	25.72	1462.4	1766.9	21.5	1059.24	1327.27	26.56	1076.56	204.847	21.52	1079.24	84.9867	24.2	351.337	200.1	0	0	0	0	0	0	0	0	0	0	0	0	0	0	0	0	0
21.52	367.023	1630.83	21.52	637.043	1055.06	21.52	929.944	1259.95	21.52	564.634	1251.11	21.66	370.422	1108.02	22.78	719.037	252.937	25.74	1462.99	1767.26	21.52	1059.96	1326.4	26.58	1077.61	205.011	21.54	1079.24	84.5205	24.22	350.072	200.22	0	0	0	0	0	0	0	0	0	0	0	0	0	0	0	0	0
21.54	366.552	1631.39	21.54	636.569	1055.9	21.54	929.344	1259.33	21.54	563.909	1252.17	21.68	368.891	1108.62	22.8	718.738	251.736	25.76	1463.19	1767.63	21.54	1061.18	1325.97	26.6	1078.36	204.928	21.56	1079.62	83.9653	24.24	349.885	199.397	0	0	0	0	0	0	0	0	0	0	0	0	0	0	0	0	0
21.56	365.945	1631.8	21.56	635.904	1056.41	21.56	928.778	1258.99	21.56	563.432	1253.33	21.7	367.822	1108.39	22.82	718.294	250.607	25.78	1462.39	1768.16	21.56	1062.41	1325.6	26.62	1079.28	204.849	21.58	1080.21	83.235	24.26	352.029	196.204	0	0	0	0	0	0	0	0	0	0	0	0	0	0	0	0	0
21.58	365.265	1632.24	21.58	635.148	1057.03	21.58	928.483	1258.58	21.58	563.229	1254.61	21.72	366.92	1107.83	22.84	718.36	249.155	25.8	1461.35	1769.26	21.58	1063.23	1325.26	26.64	1079.82	204.028	21.6	1080.21	81.6829	24.28	353.293	193.503	0	0	0	0	0	0	0	0	0	0	0	0	0	0	0	0	0
21.6	364.967	1632.86	21.6	634.617	1058.23	21.6	928.518	1258.15	21.6	563.037	1255.69	21.74	365.849	1107.65	22.86	718.396	248.198	25.82	1460.95	1770.18	21.6	1063.26	1324.68	26.66	1080.3	203.085	21.62	1080.27	80.5656	24.3	352.819	191.942	0	0	0	0	0	0	0	0	0	0	0	0	0	0	0	0	0
21.62	364.786	1633.7	21.62	634.273	1059.36	21.62	928.355	1257.5	21.62	562.658	1256.81	21.76	364.591	1108.12	22.88	718.53	247.247	25.84	1461.55	1771.28	21.62	1063.41	1323.84	26.68	1080.55	201.893	21.64	1079.6	79.4076	0	0	0	0	0	0	0	0	0	0	0	0	0	0	0	0	0	0	0	0
21.64	364.95	1634.68	21.64	634.288	1060.2	21.64	928.098	1256.87	21.64	562.137	1257.87	21.78	363.386	1108.87	22.9	718.634	246.385	25.86	1461.7	1771.92	21.64	1064.36	1323.17	26.7	1080.88	201.29	21.66	1080.18	79.3249	0	0	0	0	0	0	0	0	0	0	0	0	0	0	0	0	0	0	0	0
21.66	364.647	1635.37	21.66	633.687	1060.82	21.66	927.726	1255.94	21.66	561.216	1258.67	21.8	362.545	1108.8	22.92	718.475	244.942	25.88	1461.75	1772.82	21.66	1065.81	1322.72	26.72	1081.71	201.405	21.68	1080.73	78.5264	0	0	0	0	0	0	0	0	0	0	0	0	0	0	0	0	0	0	0	0
21.68	364.447	1635.87	21.68	632.572	1061.42	21.68	927.901	1255.21	21.68	560.373	1259.15	21.82	361.645	1108.68	22.94	718.527	243.395	25.9	1461.37	1773.46	21.68	1066.83	1322.59	26.74	1082.78	202.02	21.7	1081.58	77.9455	0	0	0	0	0	0	0	0	0	0	0	0	0	0	0	0	0	0	0	0
21.7	363.748	1636.2	21.7	631.612	1062.64	21.7	927.861	1254.54	21.7	559.897	1259.64	21.84	360.829	1108.44	22.96	718.437	242.236	25.92	1460.9	1774.32	21.7	1067.15	1322.39	26.76	1083.7	202.427	21.72	1081.47	76.5731	0	0	0	0	0	0	0	0	0	0	0	0	0	0	0	0	0	0	0	0
21.72	363.294	1636.75	21.72	631.14	1063.8	21.72	927.76	1254.11	21.72	559.611	1260.66	21.86	360.038	1108.91	22.98	718.219	241.505	25.94	1460.34	1774.98	21.72	1067.29	1321.86	26.78	1084.28	202.121	21.74	1081.28	75.6135	0	0	0	0	0	0	0	0	0	0	0	0	0	0	0	0	0	0	0	0
21.74	362.842	1637.66	21.74	631.293	1064.88	21.74	927.135	1253.65	21.74	559.162	1261.98	21.88	359.104	1109.42	23	718.348	240.602	25.96	1459.4	1774.41	21.74	1067.85	1321.06	26.8	1084.51	201.211	21.76	1081.15	74.9188	0	0	0	0	0	0	0	0	0	0	0	0	0	0	0	0	0	0	0	0
21.76	362.876	1638.77	21.76	631.257	1065.71	21.76	927.14	1253.33	21.76	558.572	1263.18	21.9	358.115	1110.01	23.02	718.362	239.387	25.98	1459.01	1773.8	21.76	1068.85	1320.26	26.82	1084.81	200.063	21.78	1081.14	74.3455	0	0	0	0	0	0	0	0	0	0	0	0	0	0	0	0	0	0	0	0
21.78	362.891	1639.76	21.78	630.881	1066.32	21.78	927.191	1252.76	21.78	558.023	1264	21.92	357.013	1110.26	23.04	718.272	238.043	26	1458.76	1773.15	21.78	1069.94	1319.41	26.84	1085.11	199.278	21.8	1081	73.9718	0	0	0	0	0	0	0	0	0	0	0	0	0	0	0	0	0	0	0	0
21.8	362.934	1640.43	21.8	630.278	1067.03	21.8	927.018	1252.07	21.8	557.545	1264.87	21.94	356.09	1110.16	23.06	717.912	237.004	26.02	1458.89	1773.58	21.8	1070.88	1319.15	26.86	1085.62	198.909	21.82	1081.26	73.0994	0	0	0	0	0	0	0	0	0	0	0	0	0	0	0	0	0	0	0	0
21.82	362.49	1640.77	21.82	629.335	1067.65	21.82	926.821	1251.16	21.82	556.996	1265.68	21.96	355.726	1110.36	23.08	717.56	235.969	26.04	1458.88	1773.95	21.82	1071.85	1319.16	26.88	1086.24	199.125	21.84	1081.77	72.1817	0	0	0	0	0	0	0	0	0	0	0	0	0	0	0	0	0	0	0	0
21.84	361.963	1641.2	21.84	628.318	1068.45	21.84	926.726	1250.58	21.84	556.042	1266.63	21.98	355.232	1110.61	23.1	717.527	235.196	26.06	1458.62	1774.43	21.84	1072.88	1319.27	26.9	1087.07	199.111	21.86	1082.19	71.2138	0	0	0	0	0	0	0	0	0	0	0	0	0	0	0	0	0	0	0	0
21.86	361.32	1641.73	21.86	627.847	1069.6	21.86	926.818	1249.95	21.86	554.828	1267.1	22	354.802	1110.85	23.12	717.184	234.078	26.08	1458.11	1775.41	21.86	1074.29	1319.09	26.92	1087.92	198.763	21.88	1082.22	70.6403	0	0	0	0	0	0	0	0	0	0	0	0	0	0	0	0	0	0	0	0
21.88	360.991	1642.59	21.88	627.572	1070.62	21.88	926.615	1249.18	21.88	553.522	1267.58	22.02	354.149	1110.32	23.14	716.851	232.868	26.1	1457.23	1776.49	21.88	1075.08	1318.63	26.94	1088.76	198.147	21.9	1082.1	70.6393	0	0	0	0	0	0	0	0	0	0	0	0	0	0	0	0	0	0	0	0
21.9	360.955	1643.53	21.9	627.724	1071.62	21.9	926.653	1248.21	21.9	552.564	1267.93	22.04	353.357	1110.2	23.16	716.801	231.644	26.12	1456.51	1777.59	21.9	1075.6	1318.27	26.96	1089.3	197.407	21.92	1082.41	70.064	0	0	0	0	0	0	0	0	0	0	0	0	0	0	0	0	0	0	0	0
21.92	361.017	1644.42	21.92	627.142	1072.08	21.92	926.637	1247.38	21.92	552.04	1268.62	22.06	352.486	1110.09	23.18	716.63	230.743	26.14	1456.23	1777.91	21.92	1075.79	1317.87	26.98	1089.82	196.941	21.94	1082.49	69.6323	0	0	0	0	0	0	0	0	0	0	0	0	0	0	0	0	0	0	0	0
21.94	361.044	1645.11	21.94	626.575	1072.67	21.94	926.766	1246.88	21.94	551.621	1269.47	22.08	351.506	1110.13	23.2	716.162	229.92	26.16	1456.32	1778.32	21.94	1076.87	1317.53	27	1090.22	196.402	21.96	1082.71	70.7276	0	0	0	0	0	0	0	0	0	0	0	0	0	0	0	0	0	0	0	0
21.96	360.693	1645.36	21.96	625.953	1072.56	21.96	926.651	1247.25	21.96	551.325	1269.71	22.1	350.609	1109.73	23.22	715.441	229.184	26.18	1456.01	1778.78	21.96	1077.3	1317.51	27.02	1090.69	195.887	21.98	1082.89	72.2544	0	0	0	0	0	0	0	0	0	0	0	0	0	0	0	0	0	0	0	0
21.98	360.478	1645.71	21.98	625.842	1072.94	21.98	926.527	1247.69	21.98	550.719	1269.72	22.12	349.651	1109.55	23.24	715.405	228.468	26.2	1455.97	1779.92	21.98	1077.71	1317.78	27.04	1091.37	195.734	22	1083.4	73.2539	0	0	0	0	0	0	0	0	0	0	0	0	0	0	0	0	0	0	0	0
22	360.092	1646.1	22	625.719	1073.25	22	926.069	1248.05	22	549.903	1269.68	22.14	348.501	1109.66	23.26	715.403	227.614	26.22	1455.72	1780.59	22	1077.19	1317.89	27.06	1092.31	195.725	22.02	1083.54	72.6438	0	0	0	0	0	0	0	0	0	0	0	0	0	0	0	0	0	0	0	0
22.02	360.014	1646.98	22.02	625.375	1074.09	22.02	925.665	1247.51	22.02	549.042	1270.46	22.16	347.184	1109.47	23.28	715.317	226.713	26.24	1455.85	1781.54	22.02	1077.52	1317.79	27.08	1092.95	195.527	22.04	1083.63	71.7554	0	0	0	0	0	0	0	0	0	0	0	0	0	0	0	0	0	0	0	0
22.04	359.526	1647.78	22.04	624.788	1074.72	22.04	925.552	1246.96	22.04	547.98	1271.24	22.18	345.852	1109.06	23.3	713.467	225.804	26.26	1455.32	1782.16	22.04	1077.92	1317.22	27.1	1093.17	194.83	22.06	1083.86	71.2408	0	0	0	0	0	0	0	0	0	0	0	0	0	0	0	0	0	0	0	0
22.06	359.405	1648.47	22.06	623.902	1075.46	22.06	925.544	1246.35	22.06	547.177	1272	22.2	344.956	1108.43	23.32	711.727	225.018	26.28	1454.5	1783.3	22.06	1079.19	1316.73	27.12	1093.16	193.943	22.08	1084.38	70.685	0	0	0	0	0	0	0	0	0	0	0	0	0	0	0	0	0	0	0	0
22.08	359.177	1648.96	22.08	623.65	1076.34	22.08	925.599	1245.68	22.08	546.555	1272.79	22.22	344.617	1107.96	23.34	709.501	223.872	26.3	1453.77	1784.07	22.08	1081.02	1316.09	27.14	1093.53	193.516	22.1	1084.56	70.6075	0	0	0	0	0	0	0	0	0	0	0	0	0	0	0	0	0	0	0	0
22.1	358.78	1649.19	22.1	623.149	1077.03	22.1	925.482	1245.05	22.1	546.556	1273.82	22.24	344.299	1107.62	23.36	708.662	222.598	26.32	1453.43	1784.52	22.1	1082.87	1315.8	27.16	1094.22	193.409	22.12	1084.69	70.5096	0	0	0	0	0	0	0	0	0	0	0	0	0	0	0	0	0	0	0	0
22.12	358.295	1649.61	22.12	623.31	1077.64	22.12	925.757	1244.48	22.12	546.015	1274.68	22.26	343.495	1107.62	23.38	707.905	221.639	26.34	1453.87	1784.47	22.12	1084.26	1315.46	27.18	1095.06	193.204	22.14	1084.46	69.8699	0	0	0	0	0	0	0	0	0	0	0	0	0	0	0	0	0	0	0	0
22.14	357.712	1650.18	22.14	623.142	1078.37	22.14	925.75	1244.08	22.14	545.383	1275.52	22.28	342.188	1107.53	23.4	707.34	220.866	26.36	1454.11	1784.66	22.14	1085.03	1315.14	27.2	1095.71	192.411	22.16	1084.55	69.2024	0	0	0	0	0	0	0	0	0	0	0	0	0	0	0	0	0	0	0	0
22.16	357.516	1651.07	22.16	622.983	1079.37	22.16	925.723	1243.33	22.16	544.245	1276.14	22.3	340.886	1107.12	23.42	706.674	219.947	26.38	1454	1785.37	22.16	1086.02	1315.16	27.22	1095.92	191.04	22.18	1084.38	68.6918	0	0	0	0	0	0	0	0	0	0	0	0	0	0	0	0	0	0	0	0
22.18	357.476	1652	22.18	622.311	1080.31	22.18	925.233	1242.55	22.18	543.622	1277.15	22.32	339.719	1106.41	23.44	705.809	218.918	26.4	1452.98	1786.22	22.18	1087.12	1315.44	27.24	1096	189.706	22.2	1084.89	68.0476	0	0	0	0	0	0	0	0	0	0	0	0	0	0	0	0	0	0	0	0
22.2	357.44	1652.49	22.2	621.098	1081.08	22.2	924.814	1241.98	22.2	542.716	1278.1	22.34	339.341	1105.89	23.46	704.926	218.41	26.42	1452.35	1787.04	22.2	1088.54	1315.94	27.26	1096.12	188.93	22.22	1085.21	67.4774	0	0	0	0	0	0	0	0	0	0	0	0	0	0	0	0	0	0	0	0
22.22	357.253	1652.74	22.22	620.454	1081.77	22.22	924.528	1241.75	22.22	542.351	1279.22	22.36	339.026	1105.56	23.48	703.961	218.187	26.44	1452.29	1787.83	22.22	1089.28	1315.33	27.28	1096.43	188.829	22.24	1085.2	66.5366	0	0	0	0	0	0	0	0	0	0	0	0	0	0	0	0	0	0	0	0
22.24	356.762	1653.14	22.24	620.287	1082.72	22.24	924.385	1241.55	22.24	541.689	1279.94	22.38	338.184	1105.38	23.5	703.096	217.751	26.46	1452.8	1788.59	22.24	1089.84	1314.55	27.3	1096.77	188.845	22.26	1085.11	65.8309	0	0	0	0	0	0	0	0	0	0	0	0	0	0	0	0	0	0	0	0
22.26	356.153	1653.93	22.26	620.553	1083.63	22.26	924.244	1240.79	22.26	541.198	1280.63	22.4	336.882	1104.85	23.52	702.381	216.654	26.48	1452.75	1789.1	22.26	1090.6	1313.94	27.32	1097.49	188.733	22.28	1085.24	65.0044	0	0	0	0	0	0	0	0	0	0	0	0	0	0	0	0	0	0	0	0
22.28	355.802	1655.08	22.28	620.481	1084.59	22.28	923.985	1240.01	22.28	540.332	1281.3	22.42	335.595	1104.19	23.54	701.726	215.503	26.5	1452.57	1789.34	22.28	1091.61	1313.74	27.34	1098.21	188.072	22.3	1085.42	64.6881	0	0	0	0	0	0	0	0	0	0	0	0	0	0	0	0	0	0	0	0
22.3	355.525	1655.94	22.3	619.926	1085.15	22.3	923.776	1239.32	22.3	539.346	1282.29	22.44	335.099	1103.16	23.56	700.9	214.748	26.52	1452.19	1789.61	22.3	1093.27	1314.3	27.36	1098.85	187.37	22.32	1085.34	64.6364	0	0	0	0	0	0	0	0	0	0	0	0	0	0	0	0	0	0	0	0
22.32	355.397	1656.36	22.32	619.412	1085.81	22.32	923.648	1238.95	22.32	538.406	1283.39	22.46	334.95	1102.63	23.58	699.751	214.106	26.54	1452.22	1789.94	22.32	1094.4	1314.42	27.38	1098.93	186.525	22.34	1085.05	64.4651	0	0	0	0	0	0	0	0	0	0	0	0	0	0	0	0	0	0	0	0
22.34	355.072	1656.42	22.34	618.814	1086.51	22.34	923.487	1238.62	22.34	537.59	1284.57	22.48	334.743	1102.24	23.6	698.636	213.347	26.56	1451.7	1790.97	22.34	1095.53	1314.23	27.4	1098.88	185.737	22.36	1084.73	64.0084	0	0	0	0	0	0	0	0	0	0	0	0	0	0	0	0	0	0	0	0
22.36	354.712	1656.61	22.36	618.694	1087.35	22.36	923.517	1237.99	22.36	537.29	1285.75	22.5	334.187	1101.83	23.62	697.888	212.381	26.58	1451.7	1791.94	22.36	1096.06	1313.42	27.42	1098.9	184.991	22.38	1084.29	62.7704	0	0	0	0	0	0	0	0	0	0	0	0	0	0	0	0	0	0	0	0
22.38	354.396	1657.28	22.38	618.739	1088.22	22.38	923.735	1237.26	22.38	536.853	1286.82	22.52	333.299	1100.7	23.64	697.178	211.777	26.6	1451.88	1793.03	22.38	1096.76	1312.78	27.44	1099.33	184.352	22.4	1083.49	61.8469	0	0	0	0	0	0	0	0	0	0	0	0	0	0	0	0	0	0	0	0
22.4	354.051	1658.17	22.4	618.651	1088.53	22.4	924.024	1236.33	22.4	536.38	1287.62	22.54	332.607	1099.21	23.66	695.782	211.23	26.62	1452.68	1793.51	22.4	1097.85	1312.75	27.46	1100.23	183.789	22.42	1083.53	60.8403	0	0	0	0	0	0	0	0	0	0	0	0	0	0	0	0	0	0	0	0
22.42	353.835	1659.16	22.42	618.348	1089.09	22.42	924.002	1235.48	22.42	535.533	1288.04	22.56	331.976	1098.05	23.68	694.289	210.561	26.64	1453.16	1793.68	22.42	1099.06	1312.77	27.48	1100.85	183.011	22.44	1083.74	60.803	0	0	0	0	0	0	0	0	0	0	0	0	0	0	0	0	0	0	0	0
22.44	353.638	1659.87	22.44	617.607	1089.68	22.44	923.671	1234.16	22.44	534.84	1288.42	22.58	331.236	1097.68	23.7	693.52	209.826	26.66	1453.1	1794.11	22.44	1099.85	1312.31	27.5	1100.91	181.911	22.46	1084.1	60.1457	0	0	0	0	0	0	0	0	0	0	0	0	0	0	0	0	0	0	0	0
22.46	353.25	1660.43	22.46	617.38	1090.92	22.46	923.168	1233.02	22.46	534.347	1289.4	22.6	330.336	1097.48	23.72	692.74	209.23	26.68	1452.91	1794.56	22.46	1100.44	1311.89	27.52	1100.57	180.8	22.48	1084.32	59.635	0	0	0	0	0	0	0	0	0	0	0	0	0	0	0	0	0	0	0	0
22.48	352.392	1660.52	22.48	617.514	1091.95	22.48	922.592	1232.08	22.48	533.983	1290.68	22.62	329.564	1096.99	23.74	691.838	208.435	26.7	1452.84	1795.52	22.48	1100.97	1311.35	27.54	1100.49	180.247	22.5	1084.86	57.913	0	0	0	0	0	0	0	0	0	0	0	0	0	0	0	0	0	0	0	0
22.5	351.563	1660.68	22.5	618	1092.54	22.5	922.384	1231.92	22.5	533.476	1291.92	22.64	329.222	1095.76	23.76	690.702	207.371	26.72	1453.29	1796.01	22.5	1102.19	1311.73	27.56	1100.94	180.147	22.52	1084.64	57.3561	0	0	0	0	0	0	0	0	0	0	0	0	0	0	0	0	0	0	0	0
22.52	351.021	1660.96	22.52	617.781	1092.7	22.52	922.475	1231.65	22.52	532.794	1292.68	22.66	329.011	1094.45	23.78	689.959	206.559	26.74	1453.66	1796.42	22.52	1103.41	1312.47	27.58	1101.58	179.983	22.54	1083.91	56.7115	0	0	0	0	0	0	0	0	0	0	0	0	0	0	0	0	0	0	0	0
22.54	350.923	1661.58	22.54	617.118	1092.99	22.54	923.01	1230.88	22.54	532.421	1293.22	22.68	328.503	1093.19	23.8	689.301	206.115	26.76	1454.09	1796.72	22.54	1104.86	1313.56	27.6	1102.21	179.34	22.56	1082.57	56.9102	0	0	0	0	0	0	0	0	0	0	0	0	0	0	0	0	0	0	0	0
22.56	350.771	1662.42	22.56	616.267	1093.76	22.56	923.295	1229.86	22.56	531.991	1294.02	22.7	327.73	1092.44	23.82	688.569	205.401	26.78	1454.27	1797.03	22.56	1106.06	1314.09	27.62	1102.69	178.458	22.58	1082.71	55.9391	0	0	0	0	0	0	0	0	0	0	0	0	0	0	0	0	0	0	0	0
22.58	350.544	1663.25	22.58	616.068	1094.76	22.58	923.563	1228.59	22.58	531.378	1294.99	22.72	326.893	1092.01	23.84	687.597	204.033	26.8	1454.56	1797.5	22.58	1107.31	1313.78	27.64	1102.84	177.754	22.6	1083.3	54.8495	0	0	0	0	0	0	0	0	0	0	0	0	0	0	0	0	0	0	0	0
22.6	349.913	1663.82	22.6	616.278	1095.81	22.6	923.526	1227.81	22.6	530.358	1296.12	22.74	326.256	1091.28	23.86	686.632	202.607	26.82	1454.73	1798.23	22.6	1108.14	1313.29	27.66	1102.74	177.182	22.62	1083.64	53.5743	0	0	0	0	0	0	0	0	0	0	0	0	0	0	0	0	0	0	0	0
22.62	349.302	1664.09	22.62	616.529	1096.6	22.62	923.504	1226.95	22.62	529.936	1297.17	22.76	325.698	1090.02	23.88	685.635	201.718	26.84	1455.33	1798.97	22.62	1108.8	1312.83	27.68	1102.66	176.397	22.64	1083.65	53.268	0	0	0	0	0	0	0	0	0	0	0	0	0	0	0	0	0	0	0	0
22.64	348.596	1664.36	22.64	616.108	1097.29	22.64	923.982	1225.54	22.64	529.632	1298.08	22.78	325.073	1088.5	23.9	684.939	201.146	26.86	1455.87	1799.91	22.64	1109.29	1313.14	27.7	1103.05	175.532	22.66	1083.21	53.5006	0	0	0	0	0	0	0	0	0	0	0	0	0	0	0	0	0	0	0	0
22.66	348.162	1664.88	22.66	615.482	1097.9	22.66	924.538	1224.09	22.66	529.614	1298.93	22.8	324.226	1087.4	23.92	684.235	199.993	26.88	1456.31	1800.12	22.66	1110.3	1313.47	27.72	1103.86	174.586	22.68	1082.74	53.7192	0	0	0	0	0	0	0	0	0	0	0	0	0	0	0	0	0	0	0	0
22.68	347.693	1665.58	22.68	615.061	1098.55	22.68	925.249	1222.69	22.68	528.81	1299.31	22.82	323.41	1086.92	23.94	683.358	199.131	26.9	1456.44	1800.38	22.68	1111.53	1313.84	27.74	1104.59	173.933	22.7	1082.03	53.1648	0	0	0	0	0	0	0	0	0	0	0	0	0	0	0	0	0	0	0	0
22.7	347.083	1666.19	22.7	615.317	1099.38	22.7	925.26	1222.26	22.7	527.927	1299.84	22.84	322.449	1086.76	23.96	682.549	198.745	26.92	1456.45	1799.9	22.7	1112.96	1314.02	27.76	1104.97	173.427	22.72	1081.21	52.0393	0	0	0	0	0	0	0	0	0	0	0	0	0	0	0	0	0	0	0	0
22.72	346.544	1666.51	22.72	615.186	1099.99	22.72	925.311	1221.74	22.72	527.019	1300.48	22.86	321.636	1086.51	23.98	681.551	198.488	26.94	1456.72	1800.23	22.72	1114.11	1314.09	27.78	1104.99	172.976	22.74	1080.35	50.9355	0	0	0	0	0	0	0	0	0	0	0	0	0	0	0	0	0	0	0	0
22.74	346.023	1667.02	22.74	615.013	1100.54	22.74	925.06	1221.56	22.74	526.347	1301.57	22.88	320.844	1086.27	24	680.636	197.727	26.96	1457.45	1800.7	22.74	1114.79	1314.15	27.8	1105.02	172.519	22.76	1079.56	50.2084	0	0	0	0	0	0	0	0	0	0	0	0	0	0	0	0	0	0	0	0
22.76	345.57	1667.52	22.76	614.653	1100.79	22.76	925.02	1221.3	22.76	525.634	1302.66	22.9	320.438	1085.62	24.02	679.819	196.903	26.98	1458.11	1801.62	22.76	1115.25	1314.06	27.82	1105.14	171.849	22.78	1079.02	50.0447	0	0	0	0	0	0	0	0	0	0	0	0	0	0	0	0	0	0	0	0
22.78	344.838	1668.06	22.78	614.412	1101.38	22.78	925.02	1221.1	22.78	524.682	1303.62	22.92	319.854	1084.92	24.04	679.468	196.255	27	1458.69	1802	22.78	1115.43	1313.94	27.84	1105.69	171.415	22.8	1078.34	50.1097	0	0	0	0	0	0	0	0	0	0	0	0	0	0	0	0	0	0	0	0
22.8	344.118	1668.6	22.8	614.218	1102.3	22.8	925.297	1220.61	22.8	523.943	1304.4	22.94	318.92	1084.18	24.06	679.189	195.323	27.02	1459.05	1802.06	22.8	1116.39	1313.92	27.86	1106.21	170.86	22.82	1077.88	49.7099	0	0	0	0	0	0	0	0	0	0	0	0	0	0	0	0	0	0	0	0
22.82	343.433	1669.37	22.82	614.115	1103.54	22.82	925.581	1219.99	22.82	523.482	1305.14	22.96	317.78	1083.8	24.08	678.832	193.854	27.04	1459.38	1802.03	22.82	1117.27	1313.86	27.88	1106.84	170.27	22.84	1077.33	49.3598	0	0	0	0	0	0	0	0	0	0	0	0	0	0	0	0	0	0	0	0
22.84	342.889	1670.26	22.84	614.295	1104.54	22.84	925.778	1219.28	22.84	523.511	1306.21	22.98	316.52	1083.69	24.1	678.095	193.154	27.06	1459.72	1802.49	22.84	1118.39	1313.6	27.9	1107.09	169.478	22.86	1077.19	48.4135	0	0	0	0	0	0	0	0	0	0	0	0	0	0	0	0	0	0	0	0
22.86	342.579	1670.94	22.86	614.178	1105.11	22.86	925.925	1218.42	22.86	523.433	1307.44	23	315.628	1083.21	24.12	677.419	192.543	27.08	1459.88	1803.1	22.86	1119.02	1313.33	27.92	1107.51	168.821	22.88	1077.17	47.6331	0	0	0	0	0	0	0	0	0	0	0	0	0	0	0	0	0	0	0	0
22.88	342.109	1671.33	22.88	613.707	1105.43	22.88	925.726	1217.68	22.88	523.535	1308.71	23.02	314.923	1082.76	24.14	676.885	191.699	27.1	1460.22	1803.95	22.88	1119.68	1313.19	27.94	1108	168.491	22.9	1076.96	46.4714	0	0	0	0	0	0	0	0	0	0	0	0	0	0	0	0	0	0	0	0
22.9	341.437	1671.22	22.9	613.203	1105.96	22.9	925.608	1216.97	22.9	523.23	1309.57	23.04	314.471	1082.23	24.16	676.363	190.276	27.12	1461.26	1803.8	22.9	1120.19	1313.09	27.96	1107.05	168.855	22.92	1076.36	46.1435	0	0	0	0	0	0	0	0	0	0	0	0	0	0	0	0	0	0	0	0
22.92	340.378	1671.24	22.92	612.86	1107.01	22.92	925.487	1216.54	22.92	522.515	1310.12	23.06	313.8	1081.62	24.18	675.894	189.471	27.14	1462.3	1804	22.92	1120.84	1313.03	27.98	1105.91	168.962	22.94	1075.48	46.0937	0	0	0	0	0	0	0	0	0	0	0	0	0	0	0	0	0	0	0	0
22.94	339.36	1671.49	22.94	613.12	1108.19	22.94	925.602	1216.14	22.94	521.6	1310.54	23.08	313.019	1080.72	24.2	675.252	188.993	27.16	1462.84	1804.1	22.94	1121.58	1312.79	28	1104.36	168.927	22.96	1075.53	45.8448	0	0	0	0	0	0	0	0	0	0	0	0	0	0	0	0	0	0	0	0
22.96	338.498	1672.22	22.96	613.374	1108.93	22.96	925.914	1215.81	22.96	520.693	1311.25	23.1	312.125	1079.97	24.22	674.671	188.386	27.18	1463.42	1803.96	22.96	1122.31	1312.37	28.02	1104.64	168.386	22.98	1075.96	45.0016	0	0	0	0	0	0	0	0	0	0	0	0	0	0	0	0	0	0	0	0
22.98	338.057	1673.09	22.98	613.487	1109.46	22.98	926.228	1215.41	22.98	520.307	1312.17	23.12	311.641	1079.66	24.24	674.372	187.362	27.2	1464.02	1803.5	22.98	1122.91	1311.85	28.04	1104.36	168.162	23	1076.31	44.1378	0	0	0	0	0	0	0	0	0	0	0	0	0	0	0	0	0	0	0	0
23	337.704	1673.65	23	613.064	1109.99	23	926.398	1215.05	23	520.03	1313.34	23.14	310.999	1079.36	24.26	674.065	186.606	27.22	1465.17	1803.11	23	1123.46	1311.26	28.06	1104.01	167.437	23.02	1076.26	42.933	0	0	0	0	0	0	0	0	0	0	0	0	0	0	0	0	0	0	0	0
23.02	337.194	1674.16	23.02	612.53	1110.99	23.02	926.334	1214.35	23.02	520.06	1314.46	23.16	310.136	1078.58	24.28	673.883	185.598	27.24	1465.86	1803.62	23.02	1124.09	1311	28.08	1103.84	166.714	23.04	1076.03	41.7351	0	0	0	0	0	0	0	0	0	0	0	0	0	0	0	0	0	0	0	0
23.04	336.373	1674.33	23.04	612.232	1111.91	23.04	926.429	1213.84	23.04	520.169	1315.63	23.18	308.872	1077.21	24.3	673.555	184.556	27.26	1466.95	1803.96	23.04	1124.7	1310.57	28.1	1104.84	166.717	23.08	1075.76	40.5545	0	0	0	0	0	0	0	0	0	0	0	0	0	0	0	0	0	0	0	0
23.06	335.438	1674.55	23.06	612.267	1112.85	23.06	926.452	1213.07	23.06	520.037	1316.72	23.2	307.962	1075.83	24.32	673.257	182.916	27.28	1467.98	1803.87	23.06	1125.56	1310.47	28.12	1106.78	166.948	23.12	1075.25	39.9967	0	0	0	0	0	0	0	0	0	0	0	0	0	0	0	0	0	0	0	0
23.08	334.594	1674.64	23.08	612.589	1113.57	23.08	926.223	1212.8	23.08	519.818	1317.98	23.22	307.659	1075.05	24.34	673.189	181.544	27.3	1468.44	1803.75	23.08	1126.45	1310.4	28.14	1110.01	166.606	0	0	0	0	0	0	0	0	0	0	0	0	0	0	0	0	0	0	0	0	0	0	0
23.1	333.704	1674.86	23.1	612.678	1114.36	23.1	925.76	1212.67	23.1	519.275	1318.94	23.24	307.25	1074.65	24.36	672.885	180.59	27.32	1468.8	1804.25	23.1	1126.82	1310.14	28.16	1111.63	165.034	0	0	0	0	0	0	0	0	0	0	0	0	0	0	0	0	0	0	0	0	0	0	0
23.12	332.916	1675.27	23.12	612.494	1115.18	23.12	925.693	1212.74	23.12	519.082	1320.06	23.26	306.375	1074.27	24.38	672.695	179.866	27.34	1469.35	1804.43	23.12	1126.78	1309.41	28.18	1112.66	163.731	0	0	0	0	0	0	0	0	0	0	0	0	0	0	0	0	0	0	0	0	0	0	0
23.14	332.423	1676.07	23.14	612.362	1115.94	23.14	926.033	1212.49	23.14	518.693	1320.82	23.28	305.027	1073.46	24.4	672.584	178.851	27.36	1470.5	1805.07	23.14	1126.88	1308.97	28.2	1112.1	163.111	0	0	0	0	0	0	0	0	0	0	0	0	0	0	0	0	0	0	0	0	0	0	0
23.16	331.642	1676.38	23.16	612.305	1116.5	23.16	926.634	1211.7	23.16	518.387	1321.75	23.3	303.876	1072.76	24.42	672.707	177.395	27.38	1471.66	1804.73	23.16	1127.88	1308.91	28.22	1112.2	162.493	0	0	0	0	0	0	0	0	0	0	0	0	0	0	0	0	0	0	0	0	0	0	0
23.18	331.021	1676.7	23.18	612.547	1117.3	23.18	927.221	1210.38	23.18	518.119	1322.58	23.32	302.924	1072.42	24.44	673.124	176.174	27.4	1472.7	1805.02	23.18	1129.05	1308.75	28.24	1113.24	162.467	0	0	0	0	0	0	0	0	0	0	0	0	0	0	0	0	0	0	0	0	0	0	0
23.2	330.044	1676.51	23.2	612.451	1118.27	23.2	927.604	1209.06	23.2	518.449	1323.68	23.34	302.318	1072.13	24.46	673.449	175.347	27.42	1473.56	1804.14	23.2	1129.8	1308.02	28.26	1112.95	162.847	0	0	0	0	0	0	0	0	0	0	0	0	0	0	0	0	0	0	0	0	0	0	0
23.22	329.347	1677.01	23.22	612.331	1119.41	23.22	927.76	1208.08	23.22	519.11	1325.07	23.36	301.541	1071.56	24.48	674.183	174.619	27.44	1474.07	1803.98	23.22	1129.81	1307.05	28.28	1111.89	164.387	0	0	0	0	0	0	0	0	0	0	0	0	0	0	0	0	0	0	0	0	0	0	0
23.24	328.436	1677.18	23.24	612.068	1120.32	23.24	927.144	1207.7	23.24	519.356	1326.58	23.38	300.498	1070.76	24.5	674.74	173.37	27.46	1474.68	1803.97	23.24	1129.75	1306.58	0	0	0	0	0	0	0	0	0	0	0	0	0	0	0	0	0	0	0	0	0	0	0	0	0	0
23.26	327.892	1677.67	23.26	612.033	1121.17	23.26	926.623	1207.59	23.26	518.927	1327.98	23.4	299.203	1070.21	24.52	675.392	171.972	27.48	1475.14	1804.41	23.26	1130.02	1306.42	0	0	0	0	0	0	0	0	0	0	0	0	0	0	0	0	0	0	0	0	0	0	0	0	0	0
23.28	327.275	1677.81	23.28	612.209	1122.02	23.28	926.241	1207.22	23.28	518.133	1329.02	23.42	297.834	1069.93	24.54	675.744	170.587	27.5	1475.92	1804.66	23.28	1131.33	1306.56	0	0	0	0	0	0	0	0	0	0	0	0	0	0	0	0	0	0	0	0	0	0	0	0	0	0
23.3	326.859	1678.13	23.3	612.561	1122.88	23.3	926.88	1206.65	23.3	518.022	1329.97	23.44	296.452	1069.81	24.56	675.703	169.608	27.52	1476.98	1804.27	23.3	1132.61	1306.23	0	0	0	0	0	0	0	0	0	0	0	0	0	0	0	0	0	0	0	0	0	0	0	0	0	0
23.32	326.168	1678.33	23.32	612.77	1123.87	23.32	927.532	1205.86	23.32	518.194	1330.93	23.46	295.004	1069.42	24.58	676.028	168.588	27.54	1478.21	1803.8	23.32	1133.52	1305.42	0	0	0	0	0	0	0	0	0	0	0	0	0	0	0	0	0	0	0	0	0	0	0	0	0	0
23.34	325.402	1678.58	23.34	612.458	1124.62	23.34	928.237	1205.21	23.34	518.528	1332.22	23.48	293.731	1069.08	24.6	676.862	167.689	27.56	1479.23	1803.27	23.34	1133.54	1304.15	0	0	0	0	0	0	0	0	0	0	0	0	0	0	0	0	0	0	0	0	0	0	0	0	0	0
23.36	324.465	1678.89	23.36	611.787	1125.31	23.36	928.314	1204.03	23.36	518.504	1333.51	23.5	292.783	1068.7	24.62	678.07	166.861	27.58	1479.35	1803.48	23.36	1133.32	1303	0	0	0	0	0	0	0	0	0	0	0	0	0	0	0	0	0	0	0	0	0	0	0	0	0	0
23.38	323.749	1679.46	23.38	611.298	1126.19	23.38	928.505	1203.08	23.38	518.447	1334.88	23.52	291.848	1068.39	24.64	678.603	166.223	27.6	1479.38	1804.23	23.38	1133.5	1302.44	0	0	0	0	0	0	0	0	0	0	0	0	0	0	0	0	0	0	0	0	0	0	0	0	0	0
23.4	323.219	1679.73	23.4	611.162	1127.52	23.4	928.266	1201.92	23.4	518.567	1335.92	23.54	290.719	1068.32	24.66	678.651	165.054	27.62	1480.01	1804.7	23.4	1134.09	1302.14	0	0	0	0	0	0	0	0	0	0	0	0	0	0	0	0	0	0	0	0	0	0	0	0	0	0
23.42	322.84	1679.64	23.42	611.54	1128.95	23.42	928.439	1201.27	23.42	518.264	1336.8	23.56	289.402	1068.83	24.68	679.162	163.806	27.64	1481.31	1804.74	23.42	1135.17	1301.97	0	0	0	0	0	0	0	0	0	0	0	0	0	0	0	0	0	0	0	0	0	0	0	0	0	0
23.44	322.18	1679.22	23.44	611.938	1129.63	23.44	928.63	1200.46	23.44	518.145	1337.63	23.58	287.854	1069.38	24.7	680.549	162.35	27.66	1482.78	1803.92	23.44	1136.08	1301.67	0	0	0	0	0	0	0	0	0	0	0	0	0	0	0	0	0	0	0	0	0	0	0	0	0	0
23.46	321.232	1679.09	23.46	612.46	1129.89	23.46	929.109	1200.09	23.46	517.761	1338.56	23.6	286.364	1069.86	24.72	681.688	161.368	27.68	1483.68	1803.38	23.46	1136.54	1301.14	0	0	0	0	0	0	0	0	0	0	0	0	0	0	0	0	0	0	0	0	0	0	0	0	0	0
[truncated: 253 more rows]
[truncated: 31 more columns]

## Sheet: Fig 2b
Figure 2b: body rotation frequency. 1 column per algae. First 4 rows: coordinates for the size of the gonium (in pixels, pxmm = 200.6), following rows: slide number of a full rotation (fps = 50).
[truncated: 57 more rows]
[truncated: 115 more columns]

[truncated: 11 more sheets: Fig 2c, Fig 2c num, Fig 5a, Fig 5b, Fig 6a, Fig 6c and 7, Fig 8, Fig 9a, Fig 9b, Fig 10, Fig 11]
